# Supplementary material for: Insights into the genomic and functional divergence of NAT gene family to serve microbial secondary metabolism
Source: Sci Rep. 2024 Jun 28;14:14905. doi: 10.1038/s41598-024-65342-4 (PMC11213898; doi:10.1038/s41598-024-65342-4)
Supplement: Supplementary file 1 — Supplementary Information 1. [file 41598_2024_65342_MOESM1_ESM.xlsx]

## Sheet: S1_Boukouvala et al.
Boukouvala et al.: Insights into the genomic and functional divergence of NAT gene family to serve microbial secondary metabolism
Supplementary Information S1: Summary of newly annotated microbial NAT sequences presented in the study.
Note 1: Certain species were represented by numerous strains in the database and their NAT sequences were essentially identical. In those cases, only representative sequences were included in ensuing analyses, and this redundancy is indicated with bold font.
Note 2: There is some overlap in the annotations of this and our previous surveys, validating reproducibility of our research output. Those overlaps are indicated with red font.
Organism Scientific Name	Organism identification code	Taxonomy identifier	Gene	ORF (bp)	Protein (aa)	Number of introns	Exon span
ARCHAEA
Halogeometricum borinquense DSM 11551	HALBP	469382	NAT1	786	261
Haladaptatus paucihalophilus DX253	HALPU(DX253)	797209	NAT1	819	272
Halobacterium sp. PCN9	HALP9	2692200	NAT1	750	249
Halobiforma haloterrestris strain DSM 13078	HALHE(DSM 13078)	148448	NAT1	873	290
Halobiforma lacisalsi AJ5	HALLS(AJ5)	358396	NAT1	873	290
Haloferax elongans ATCC BAA-1513	HALEO(ATCC BAA-1513	1230453	NAT1	822	273
Haloferax larsenii JCM 13917	HALLR(JCM 13917)	1227460	NAT1	822	273
Haloferax larsenii strain CDM_5	HALLR( CDM_5)	302484	NAT1	822	273
Haloferax sp. CBA1148	HALC8	2650752	NAT1	801	266
			NAT2	822	273
Haloferax sp. MBLA0076	HALM6	2666140	NAT1	801	266
			NAT2	822	273
Haloferax sp. SB29 (Haloferax profundi)	HALPN(SB29)	1544718	NAT1	801	266
Halogeometricum pallidum JCM 14848	HALPD(JCM 14848)	1227487	NAT1	840	279
Halophilic archaeon DL31	HALAC(DL31)	756883	NAT1	799	267
Halophilic archaeon LT46	HALAC(LT46)	2558242	NAT1	807	268
Halorubellus sp. JP-L1	HALJ1	2715753	NAT1	897	298
Halorussus sp. JP-T4	HALJ4	2716718	NAT1	807	268
Halorussus amylolyticus strain YC93	HALAM( YC93)	1126242	NAT1	858	285
Halorussus rarus strain TBN4	HALRA(TBN4)	660515	NAT1	807	268
Halorussus sp. MSC15.2	HALM2	2283638	NAT1	807	268
Halostella pelagica strain DL-M4	HALPC( DL-M4)	40352119	NAT1	858	285
Halostella pelagica strain LYG-109	HALPC(LYG-109)	2583824	NAT1	858	285
Halostella salina strain CBA1114	HALSL(CBA1114)	1547897	NAT1	792	263
Halostella sp. JP-L12	HALJ2	2716716	NAT1	903	300
Halostella sp. LT12	HALT2	2448456	NAT1	903	300
Halovenus aranensis strain IBRC-M10015	HALAE(IBRC-M10015)	890420	NAT1	795	264
Halovivax asiaticus JCM 14624	HALAT(JCM 14624)	1227490	NAT1	873	290
Halovivax ruber XH-70	HALRX(XH-70)	797302	NAT1	816	271
Natrarchaeobius halalkaliphilus strain AArcht-Sl	NATHA(AArcht-Sl)	1679091	NAT1	744	247
Natrarchaeobius chitinivorans strain AArcht7	NATCH(AArcht7)	1679083	NAT1	741	246
Natronomonas sp. CBA1123	NATC3	2668070	NAT1	compromised	N/A
Natronomonas sp. F16-60 (Haloglomus irregulare)	HALIE(F16-60)	2234134	NAT1	798	265
Natronoarchaeum philippinense strain DSM 27208	NATPI(DSM 27208)	558529	NAT1	789	262
Natronobacterium texcoconense strain DSM 24767	NATTX(DSM 24767)	1095778	NAT1	846	281
Salinarchaeum sp. Harcht-Bsk1	SALH1	1333523	NAT1	888	295
Salinigranum salinum strain YJ-50-S2	SALSI( YJ-50-S2)	1364937	NAT1	765	254
Salinirussus salinus strain YGH44	SALSU(YGH44)	1198300	NAT1	795	264
BACTERIA
Terrabacteria group
Deinococcus-Thermus
Deinococcus cellulosilyticus NBRC 106333 = KACC 11606	DEICE(NBRC 106333 = KACC 11606)	1223518	NAT1	783	260
Deinococcus misasensis DSM 22328	DEIMI(DSM 22328)	1121382	NAT1	846	281
Deinococcus sp. OD32	DEIO2	2136176	NAT1	972	323
Acidobacteria
Acidobacteriales bacterium 13_2_20CM _55_8	ACIBU(13_1_20CM )	1803470	NAT1	624	207
Acidobacteriales bacterium 13_1_40CM _3_55_5	ACIBU(13_1_40CM )	1803468	NAT1	753	250
Blastocatellia
Blastocatellia bacterium isolate UBA11156	BLABA(UBA11156)	2052146	NAT1	762	253
Holophagae
Geothrix fermentans DSM 14018	GEOFM(DSM 14018)	1121920	NAT1	798	265
Holophagaceae bacterium isolate UBA8503	HOLBA(UBA8503)	2052165	NAT1	789	262
Vicinamibacteria
Luteitalea pratensis strain DSM 100886	LUTPR(DSM 100886)	1855912	NAT1	828	275
Actinobacteria
Acidimicrobidae bacterium YM16-304	ILUCY	1313172	NAT1	804	267
Actinomadura flavalba DSM 45200	ACTFL(DSM 45200)	561175	NAT1	831	276
			NAT2	879	292
			NAT3	783	260
Actinoplanes sp. SE50/110	ACTS5	134676	NAT1	729	242
Actinoplanes teichomyceticus ATCC 31121	ACTTI(ATCC 31121)	457423	NAT1	876	291
			NAT2	768	255
			NAT3	831	276
Actinopolyspora halophila DSM 43834	ACTHA(DSM 43834)	1089546	NAT1	834	277
Actinopolyspora mortivallis DSM 44261	ACTMO(DSM 44261)	1050202	NAT1	831	276
			NAT2	804	267
			NAT3	891	296
			NAT4	861	286
Actinosynnema mirum DSM 43827	ACTMD	446462	NAT1	855	284
			NAT2	777	258
			NAT3	780	259
Actinosynnema pretiosum strain X47	ACTPR(X47)	42197	NAT1	867	288
			NAT2	780	259
Actinosynnema pretiosum subsp. pretiosum strain ATCC 31280	ACTPR(ATCC 31280)	103721	NAT1	855	284
			NAT2	789	262
			NAT3	780	259
Allokutzneria albata strain DSM 44149	ALLAB(DSM 44149)	211114	NAT1	705	234
			NAT2	828	275
Amycolatopsis alba DSM 44262	AMYAL(DSM 44262)	1125972	NAT1	789	262
			NAT2	759	252
			NAT3	822	273
			NAT4	873	290
Amycolatopsis balhimycina FH 1894	AMYBA(FH 1894)	1089545	NAT1	804	267
			NAT2	792	263
			NAT3	849	282
Amycolatopsis benzoatilytica AK 16/65	AMYBE(AK 16/65)	1089544	NAT1	801	266
			NAT2	774	257
Amycolatopsis cihanbeyliensis strain DSM 45679	AMYCI(DSM 45679)	1128664	NAT1	828	275
			NAT2	837	278
Amycolatopsis lurida strain DSM 43134	AMYLU(DSM 43134)	31959	NAT1	750	249
			NAT2	912	303
			NAT3	819	272
			NAT4	873	290
			NAT5	822	273
Amycolatopsis mediterranei RB	AMYMD(RB)	1221524	NAT1	792	263
			NAT2	852	283
			NAT3	822	273
			NAT4	783	260
Amycolatopsis mediterranei S699	AMYMS	713604	NAT1	792	263
			NAT2	852	283
			NAT3	783	260
			NAT4	822	273
Amycolatopsis mediterranei U32	AMYMU	749927	NAT1	792	263
			NAT2	852	283
			NAT3	822	273
			NAT4	783	260
Amycolatopsis methanolica 239	AMYME(239)	1068978	NAT1	789	262
Amycolatopsis orientalis HCCB10007	AMYOR(HCCB10007)	1156913	NAT1	759	252
			NAT2	873	290
Amycolatopsis orientalis strain B37	AMYOR(B37)	31958	NAT1	759	252
			NAT2	822	273
			NAT3	816	271
			NAT4	879	292
Amycolatopsis thermoflava N1165	AMYTH(N1165)	1068979	NAT1	789	262
Catenulispora acidiphila DSM 44928	CATAD	479433	NAT1	825	274
			NAT2	810	269
			NAT3	801	266
			NAT4	867	288
Cellulomonas sp. URHE0023	CELU3	1380354	NAT1	816	271
Conexibacter woesei Iso977N	CONWO(IsO977N)	1283299	NAT1	837	278
Corynebacterium halotolerans YIM 70093	CORHL(YIM 70093)	1121362	NAT1	843	280
Corynebacterium variabile NRRL B-4201	CORVB(NRRL B-4201)	1727	NAT1	792	263
Cryptosporangium arvum DSM 44712	CRYAR(DSM 44712)	927661	NAT1	798	265
Cryptosporangium aurantiacum strain DSM 46144	CRYAU(DSM 46144)	134849	NAT1	804	267
Demetria terragena DSM 11295	DEMTE(DSM 11295)	1121385	NAT1	849	282
Frankia sp. CN3	FRASR(CN3)	298655	NAT1	843	280
Frankia sp. EAN1pec	FRASN	298653	NAT1	807	268
Gordonia malaquae NBRC 108250	GORML(NBRC 108250)	1223542	NAT1	855	284
Gordonia polyisoprenivorans HW436	GORPO(HW436)	1034768	NAT1	825	274
Gordonibacter pamelaeae 7-10-1-b	GORPA(7-10-1-b)	657308	NAT1	831	276
			NAT2	822	273
Janibacter sp. HTCC2649	JANH9	313589	NAT1	876	291
Kitasatospora arboriphila strain NRRL B-24581	KITAR(NRRL B-24581)	258052	NAT1	858	285
[Kitasatospora] papulosa strain NRRL B-16504	KITPA(NRRL B-16504)	1464011	NAT1	813	270
Kitasatospora setae KM-6054	KITSK	452652	NAT1	810	269
			NAT2	897	298
			NAT3	837	278
Kribbella flavida DSM 17836	KRIFD	479435	ΝΑΤ1	807	268
Labedaea rhizosphaerae strain DSM 45361	LABRH(DSM 45361)	598644	NAT1	825	274
			NAT2	846	281
Longispora albida DSM 44784 A3G1	LONAL(DSM 44784 A3G1)	1122182	NAT1	795	264
			NAT2	837	278
			NAT3	735	244
Microbacterium sp. KROCY2	MICK2	1305732	NAT1	852	283
Micrococcus luteus ATCC 240	MICLC	465515	NAT1 (strain SEN31)	756	251
Microlunatus phosphovorus NM-1	MICPN	1032480	NAT1	852	283
Mycobacterium abscessus (40 strains)	MYCAB	36809	NAT1	837	278
Mycobacterium abscessus subsp.abcessus strain MM1513	MYCAB(MM1513)	36809	NAT1	837	278
Mycobacterium abscessus subsp.bolletii (14 strains)	MYCAB(14 strains)	319705	NAT1	837	278
Mycobacteroides abscessus subsp. massiliense strain aerosol_17	MYCAB(aerosol_17)	1962118	NAT1	837	278
Mycobacterium austroafricanum strain DSM 44191	MYCAO(DSM 44191)	39687	NAT1	828	275
Mycobacterium africanum GM041182 (5 strains)	MYCA0	572418	NAT1	852	283
Mycobacterium ahvazicum strain AFP003	MYCAH(AFP003)	1964395	NAT1	831	276
Mycobacterium angelicum strain DSM 45057	MYCAN(DSM 45057)	470074	NAT1	852	283
Mycobacterium aquaticum strain RW6	MYCAQ(RW6)	1927124	NAT1	837	278
Mycobacterium arosiense ATCC BAA1401	MYCAI(ATCC BAA1401)	1265311	NAT1	831	276
Mycobacterium asiaticum DSM 44297	MYCAS(DSM 44297)	1265310	NAT1	846	281
Mycobacterium avium (15 strains)	MYCAV	1764	NAT1	831	276
Mycobacterium avium 10-5581 strain Oct-81	MYCAV(Oct-81)	1392000	NAT1	831	276
Mycobacterium avium MAV_061107_1842	MYCAV(MAV_061107_1842)	1335418	NAT1	831	276
Mycobacterium avium XTB13-223	MYCAV(XTB13-223)	1427296	NAT1	831	276
Mycobacterium avium strain FLAC0059	MYCAV(FLAC0059)	1764	NAT1	831	276
Mycobacterium avium strain FLAC0165	MYCAV(FLAC0165)	1764	NAT1	831	276
Mycobacterium avium strain FLAC0256	MYCAV(FLAC0256)	1764	NAT1	831	276
Mycobacterium avium strain FLAC0257	MYCAV(FLAC0257)	1764	NAT1	831	276
Mycobacterium avium strain FLAC0346	MYCAV(FLAC0346)	1764	NAT1	831	276
Mycobacterium avium strain FLAC0351	MYCAV(FLAC0351)	1764	NAT1	831	276
Mycobacterium avium strain FLAC0371	MYCAV(FLAC0371)	1764	NAT1	831	276
Mycobacterium avium strain HJW	MYCAV(HJW)	1764	NAT1	831	276
Mycobacterium avium subsp. avium 10-9275	MYCAV(10-9275)	1391991	NAT1	831	276
Mycobacterium avium subsp. avium ATCC 25291	MYCAV(ATCC 25291)	553481	NAT1	831	276
Mycobacterium avium subsp. avium DT 78	MYCAV(DT 78)	1078011	NAT1	831	276
Mycobacterium avium subsp. avium strain DSM 44156	MYCAV(DSM 44156)	44454	NAT1	831	276
Mycobacterium avium subsp. hominissuis 100	MYCAV(100)	1402966	NAT1	831	276
Mycobacterium avium subsp. hominissuis 3388	MYCAV(3388)	1160712	NAT1	831	276
Mycobacterium avium subsp. hominissuis JP-H-1	MYCAV(JP-H-1)	439334	NAT1	831	276
Mycobacterium avium subsp. hominissuis isolate 12_062	MYCAV( 12_062)	439334	NAT1	831	276
Mycobacterium avium subsp. hominissuis strain 11	MYCAV(11)	439334	NAT1	831	276
Mycobacterium avium subsp. hominissuis strain aviumMD30	MYCAV(aviumMD30)	439334	NAT1	831	276
Mycobacterium avium subsp. hominissuis strain CAM78	MYCAV( CAM78)	439334	NAT1	831	276
Mycobacterium avium subsp. hominissuis strain DH-6	MYCAV(DH-6)	439334	NAT1	831	276
Mycobacterium avium subsp. hominissuis strain DH-7	MYCAV(DH-7)	439334	NAT1	831	276
Mycobacterium avium subsp. hominissuis strain E-128	MYCAV(E-128)	439334	NAT1	831	276
Mycobacterium avium subsp. hominissuis strain H87	MYCAV(H87)	439334	NAT1	831	276
Mycobacterium avium subsp. hominissuis strain HF-3	MYCAV(HF-3)	439334	NAT1	831	276
Mycobacterium avium subsp. hominissuis strain HF-4	MYCAV(HF-4)	439334	NAT1	831	276
Mycobacterium avium subsp. hominissuis strain HP17	MYCAV(HP17)	439334	NAT1	831	276
Mycobacterium avium subsp. hominissuis strain IH-145	MYCAV(IH-145)	439334	NAT1	831	276
Mycobacterium avium subsp. hominissuis strain IH-217	MYCAV(IH-217)	439334	NAT1	831	276
Mycobacterium avium subsp. hominissuis strain IH-483	MYCAV(IH-483)	439334	NAT1	831	276
Mycobacterium avium subsp. hominissuis strain IH-532	MYCAV(IH-532)	439334	NAT1	831	276
Mycobacterium avium subsp. hominissuis strain IH-550	MYCAV(IH-550)	439334	NAT1	831	276
Mycobacterium avium subsp. hominissuis strain IH-560	MYCAV(IH-560)	439334	NAT1	831	276
Mycobacterium avium subsp. hominissuis strain IH-660	MYCAV(IH-660)	439334	NAT1	831	276
Mycobacterium avium subsp. hominissuis strain IH-799	MYCAV( IH-799)	439334	NAT1	831	276
Mycobacterium avium subsp. hominissuis strain IH-801	MYCAV(IH-801)	439334	NAT1	831	276
Mycobacterium avium subsp. hominissuis strain IH-945	MYCAV(IH-945)	439334	NAT1	831	276
Mycobacterium avium subsp. hominissuis strain MAHE-22-1	MYCAV(MAHE-22-1)	439334	NAT1	831	276
Mycobacterium avium subsp. hominissuis strain MAH-E-57-3	MYCAV(MAH-E-57-3)	439334	NAT1	831	276
Mycobacterium avium subsp. hominissuis strain MAH-E-88-1	MYCAV(MAH-E-88-1)	439334	NAT1	831	276
Mycobacterium avium subsp. hominissuis strain MAH-E-96-2	MYCAV(MAH-E-96-2)	439334	NAT1	831	276
Mycobacterium avium subsp. hominissuis strain MAH-E-101-6	MYCAV(MAH-E-101-6)	439334	NAT1	831	276
Mycobacterium avium subsp. hominissuis strain MAH-E-104-1	MYCAV(MAH-E-104-1)	439334	NAT1	831	276
Mycobacterium avium subsp. hominissuis strain MAH-E-108	MYCAV(MAH-E-108)	439334	NAT1	831	276
Mycobacterium avium subsp. hominissuis strain MAH-E-118	MYCAV(MAH-E-118)	439334	NAT1	831	276
Mycobacterium avium subsp. hominissuis strain MAH-E-149-2	MYCAV(MAH-E-149-2)	439334	NAT1	831	276
Mycobacterium avium subsp. hominissuis strain MAH-E-149-3	MYCAV(MAH-E-149-3)	439334	NAT1	831	276
Mycobacterium avium subsp. hominissuis strain MAH-E-149-7	MYCAV(MAH-E-149-7)	439334	NAT1	831	276
Mycobacterium avium subsp. hominissuis strain MAH-P-0913	MYCAV(MAH-P-0913)	439334	NAT1	831	276
Mycobacterium avium subsp. hominissuis strain MAHP-883	MYCAV(MAHP-883)	439334	NAT1	831	276
Mycobacterium avium subsp. hominissuis strain MAH-P-772-08	MYCAV(MAH-P-772-08 )	439334	NAT1	831	276
Mycobacterium avium subsp. hominissuis strain MAH-P-2014-08	MYCAV( MAH-P-2014-08)	439334	NAT1	831	276
Mycobacterium avium subsp. hominissuis strain MAH-P-2630-08	MYCAV(MAH-P-2630-08)	439334	NAT1	831	276
Mycobacterium avium subsp. hominissuis strain MAH-P-3269-08	MYCAV(MAH-P-3269-08)	439334	NAT1	831	276
Mycobacterium avium subsp. hominissuis strain MAH-P-3449-08	MYCAV(MAH-P-3449-08)	439334	NAT1	831	276
Mycobacterium avium subsp. hominissuis strain MAH-P-7673-04	MYCAV(MAH-P-7673-04)	439334	NAT1	831	276
Mycobacterium avium subsp. hominissuis strain MAH-P-8933-06	MYCAV(MAH-P-8933-06)	439334	NAT1	831	276
Mycobacterium avium subsp. hominissuis strain MAH-P-9060-06	MYCAV(MAH-P-9060-06)	439334	NAT1	831	276
Mycobacterium avium subsp. hominissuis strain MAH-P-9268/06	MYCAV(MAH-P-9268/06)	439334	NAT1	831	276
Mycobacterium avium subsp. hominissuis strain MAHP-10058-06	MYCAV(MAHP-10058-06)	439334	NAT1	831	276
Mycobacterium avium subsp. hominissuis strain MAH-P-10091-06	MYCAV(MAH-P-10091-06)	439334	NAT1	831	276
Mycobacterium avium subsp. hominissuis strain MAH-P-10203-06	MYCAV(MAH-P-10203-06)	439334	NAT1	831	276
Mycobacterium avium subsp. hominissuis strain NN-108	MYCAV(NN-108)	439334	NAT1	831	276
Mycobacterium avium subsp. hominissuis strain NN-122	MYCAV(NN-122)	439334	NAT1	831	276
Mycobacterium avium subsp. hominissuis strain NN-127	MYCAV(NN-127)	439334	NAT1	831	276
Mycobacterium avium subsp. hominissuis strain OCU462	MYCAV(OCU462)	439334	NAT1	831	276
Mycobacterium avium subsp. hominissuis strain OCU464	MYCAV(OCU464)	439334	NAT1	831	276
Mycobacterium avium subsp. hominissuis strain OCU873s	MYCAV(OCU873s)	439334	NAT1	831	276
Mycobacterium avium subsp. hominissuis strain OCU901s	MYCAV(OCU901s)	439334	NAT1	831	276
Mycobacterium avium subsp. hominissuis strain Tone-1	MYCAV(Tone-1 )	439334	NAT1	831	276
Mycobacterium avium subsp. hominissuis strain Tone-6	MYCAV(Tone-6)	439334	NAT1	831	276
Mycobacterium avium subsp. hominissuis strain Tone-7	MYCAV( Tone-7)	439334	NAT1	831	276
Mycobacterium avium subsp. hominissuis strain Tone-12S	MYCAV(Tone-12S)	439334	NAT1	831	276
Mycobacterium avium subsp. hominissuis strain Tone-13	MYCAV(Tone-13)	439334	NAT1	831	276
Mycobacterium avium subsp. hominissuis strain Tone-15	MYCAV(Tone-15)	439334	NAT1	831	276
Mycobacterium avium subsp. hominissuis strain Tone-16	MYCAV(Tone-16)	439334	NAT1	831	276
Mycobacterium avium subsp. hominissuis strain TR-M-2	MYCAV(TR-M-2)	439334	NAT1	831	276
Mycobacterium avium subsp. hominissuis strain TR-M-3	MYCAV(TR-M-3)	439334	NAT1	831	276
Mycobacterium avium subsp. hominissuis strain TR-M-4	MYCAV(TR-M-4)	439334	NAT1	831	276
Mycobacterium avium subsp. hominissuis strain TR-M-6-4	MYCAV(TR-M-6-4)	439334	NAT1	831	276
Mycobacterium avium subsp. paratuberculosis 10-4404	MYCAV(10-4404)	1391997	NAT1	831	276
Mycobacterium avium subsp. paratuberculosis 10-5975	MYCAV(10-5975)	1391995	NAT1	831	276
Mycobacterium avium subsp. paratuberculosis CLIJ361	MYCAV(CLIJ361)	1029812	NAT1	831	276
Mycobacterium avium subsp. paratuberculosis JQ5	MYCAV(JQ5 )	1051629	NAT1	831	276
Mycobacterium avium subsp. paratuberculosis JQ6	MYCAV(JQ6)	1112208	NAT1	831	276
Mycobacterium avium subsp. paratuberculosis S5	MYCAV(S5)	1247747	NAT1	831	276
Mycobacterium avium subsp. paratuberculosis S397	MYCAV(S397)	1010838	NAT1	831	276
Mycobacterium avium subsp. paratuberculosis strain 2015WD-1	MYCPC(2015WD-1)	1770	NAT1	831	276
Mycobacterium avium subsp. paratuberculosis strain 2015WD-2	MYCPC (2015WD-2 )	1770	NAT1	831	276
Mycobacterium avium subsp. paratuberculosis strain E1	MYCPC (E1)	1770	NAT1	831	276
Mycobacterium avium subsp. paratuberculosis strain MAP/TANUVAS/TN/India/2008	MYCPC (MAP/TANUVAS/TN/India/2008)	1770	NAT1	831	276
Mycobacterium avium subsp. paratuberculosis strain MAPK_CN4/13	MYCPC (MAPK_CN4/13)	1770	NAT1	831	276
Mycobacterium avium subsp. paratuberculosis strain MAPK_JB16/15	MYCPC (MAPK_JB16/15)	1770	NAT1	831	276
Mycobacterium avium subsp. paratuberculosis strain MAPK_JJ1/13	MYCPC (MAPK_JJ1/13)	1770	NAT1	831	276
Mycobacterium avium subsp. paratuberculosis strain JIII-386	MYCPC (JIII-386)	1770	NAT1	831	276
Mycobacterium avium subsp. paratuberculosis strain Telford	MYCPC (Telford)	1770	NAT1	831	276
Mycobacterium avium subsp. silvaticum ATCC 49884	MYCAV(ATCC 49884)	1401690	NAT1	831	276
Mycobacterium bohemicum DSM 44277	MYCBE(DSM 44277)	1236609	NAT1	831	276
Mycobacterium bouchedurhonense strain DSM 45439	MYCBU(DSM 45439)	701041	NAT1	831	276
Mycobacterium bourgelatii strain JCM 30725	MYCBR(JCM 30725)	1273442	NAT1	852	283
Mycobacterium bovis (6 strains)	MYCBI	1765	NAT1	852	283
Mycobacterium canettii (4 strains)	MYCNA	78331	NAT1	852	283
Mycobacterium chimaera strain DSM 44623 (Mycobacterium intracellulare subsp. chimaera)	MYCIT(DSM 44623)	222805	NAT1	831	276
Mycobacterium conspicuum strain JCM 14738	MYCCO(JCM 14738)	44010	NAT1	852	283
Mycobacterium cookii strain JCM 12404	MYCCK(JCM 12404)	1775	NAT1	828	275
Mycobacterium cosmeticum strain DSM 44829 (Mycolicibacterium cosmeticum)	MYCCS(DSM 44829)	258533	NAT1	831	276
Mycobacterium farcinogenes strain DSM 43637 (Mycolicibacterium farcinogenes)	MYCFR(DSM 43637)	1237860	NAT1	840	279
Mycobacterium florentinum strain JCM 14740	MYCFN(JCM 14740)	292462	NAT1	831	276
Mycobacterium gallinarum strain JCM 6399	MYCGR(JCM 6399)	39689	NAT1	825	274
Mycobacterium gastri strain DSM 43505	MYCGS (DSM 43505)	1777	NAT1	837	278
Mycobacterium genavense ATCC 51234	MYCGN(ATCC 51234)	1408452	NAT1	831	276
Mycobacterium gilvum (Mycolicibacterium gilvum) (2 strains)	MYCGV	1804	NAT1	828	275
Mycobacterium gordonae strain DSM 44160	MYCGO (DSM 44160)	1778	NAT1	843	280
Mycobacterium heidelbergense strain JCM 14842	MYCHE(JCM 14842)	53376	NAT1	843	280
Mycobacterium indicus pranii MTCC 9506	MYCIP	1232724	NAT1	831	276
Mycobacterium intermedium strain DSM 44049	MYCIE(DSM 44049)	28445	NAT1	888	295
Mycobacterium intracellulare (5 strains)	MYCIT	1767	NAT1	831	276
Mycobacterium kansasii (3 strains)	MYCKA	1768	NAT1	852	283
Mycobacterium kansasii ATCC 12478	MYCKA(ATCC 12478)	557599	NAT1	852	283
Mycobacterium lentiflavum strain CSUR P1491	MYCLN(CSUR P1491)	141349	NAT1	831	276
Mycobacterium liflandii 128FXT	MYCL1	459424	NAT1	843	280
Mycobacterium mageritense DSM 44476 (Mycolicibacterium mageritense)	MYCME(DSM 44476)	1209984	NAT1	831	276
Mycobacterium malmoense strain E1298	MYCMA (E1298 )	1780	NAT1	831	276
Mycobacterium mantenii strain JCM 18113	MYCMT(JCM 18113 )	560555	NAT1	831	276
Mycobacterium marinum (5 strains)	MYCMR	1781	NAT1	843	280
Mycobacterium marseillense strain FLAC0026	MYCEA(FLAC0026)	701042	NAT1	831	276
Mycobacterium massiliense str. GO 06 (Mycobacteroides abscessus subsp. massiliense str. GO 06)	MYCAB(GO 06)	1198627	NAT1	837	278
Mycobacterium neoaurum (2 strains)	MYCNE	1795	NAT1	825	274
Mycobacterium paragordonae strain 49061	MYCPG(49061)	1389713	NAT1	843	280
Mycobacterium parmense strain JCM 14742	MYCPS(JCM 14742)	185642	NAT1	831	276
Mycobacterium pseudokansasii strain MK142	MYCPD(MK142) (NO)	2341080	NAT1	825	274
Mycobacterium rhodesiae NBB3	MYCRN	710685	NAT1	825	274
Mycobacterium rufum strain JS14 (Mycolicibacterium rufum)	MYCRU(JS14)	318424	NAT1	834	277
Mycobacterium septicum DSM 44393 (Mycolicibacterium septicum)	MYCST(DSM 44393)	1341646	NAT1	873	290
Mycobacterium sherrisii strain ATCC BAA-832	MYCEH( ATCC BAA-832)	243061	NAT1	831	276
Mycobacterium simiae ATCC 25275 = DSM 44165	MYCSI	1236483	NAT1	831	276
Mycobacterium smegmatis (6 strains)	MYCSM	1772	NAT1	828	275
Mycobacterium sp. 012931	MYC01	1187065	NAT1	843	280
Mycobacterium sp. 05-1390 (Mycobacterium intracellulare subsp. yongonense 05-1390)	MYCIT	1138871	NAT1	831	276
Mycobacterium sp. 155	MYC15	1157943	NAT1	840	279
Mycobacterium sp. JDM601 (Mycolicibacter sinensis)	MYCSD	875328	NAT1	849	282
Mycobacterium sp. JLS	MYCSJ	164757	NAT1	846	281
Mycobacterium sp. MCS	MYCSS	164756	NAT1	846	281
Mycobacterium sp. MOTT36Y	MYCM6	1168287	NAT1	831	276
Mycobacterium sp. KMS	MYCSK	189918	NAT1	846	281
Mycobacterium sp. TKK-01-0059	MYCT9	1324269	NAT1	831	276
Mycobacterium sp. VKM Ac-1817D	MYCVD	1273687	NAT1	840	279
Mycobacterium stomatepiae strain JCM 17783	MYCOT(JCM 17783)	470076	NAT1	837	278
Mycobacterium tilburgii strain MEPHI	MYCTI(MEPHI)	44467	NAT1	831	276
Mycobacterium triplex strain DSM 44626	MYCTR(DSM 44626)	47839	NAT1	831	276
Mycobacterium tuberculosis (369 strains)	MYCTU	83332	NAT1	852	283
Mycobacterium tusciae JS617 (Mycolicibacterium tusciae)	MYCTS(JS617)	710687	NAT1	825	274
Mycobacterium vanbaalenii PYR-1	MYCVP	350058	NAT1	828	275
Mycobacterium vulneris strain DSM 45247	MYCVU(DSM 45247)	547163	NAT1	831	276
Mycolicibacter algericus DSM 45454	MYCAL(DSM 45454)	723879	NAT1	849	282
Mycolicibacterium bacteremicum strain DSM 45578	MYCBA(DSM 45578)	564198	NAT1	834	277
Mycolicibacterium canariasense strain JCM15298	MYCAE(JCM15298)	228230	NAT1	825	274
Mycolicibacterium celeriflavum strain JCM 18439	MYCCL(JCM 18439)	1249101	NAT1	855	284
Mycolicibacterium flavescens strain M6	MYCFV (M6)	1776	NAT1	828	275
Mycolicibacterium gadium strain JCM 12688	MYCGM(JCM 12688)	1794	NAT1	825	274
Mycolicibacterium gilvum Spyr1	MYCSR	278137	NAT1	828	275
Mycolicibacterium iranicum strain DSM 45541	MYCIR(DSM 45541)	912594	NAT1	828	275
Mycolicibacterium komanii strain GPK 1020	MYCKO(GPK 1020)	1566885	NAT1	846	281
Mycolicibacterium monacense strain JCM 15658	MYCOO(JCM15658)	85693	NAT1	846	281
Mycolicibacterium novocastrense strain JCM18114	MYCNV(JCM18114)	59813	NAT1	846	281
Mycolicibacterium rutilum strain DSM 45405	MYCRU(DSM 45405)	370526	NAT1	828	275
Nocardia cyriacigeorgica GUH-2	NOCCG	1127134	NAT1	867	288
Nocardia brasiliensis ATCC 700358	NOCBR(ATCC 700358)	1133849	NAT1	867	288
			NAT2	906	301
Nocardia farcinica IFM 10152	NOCFA	247156	NAT1	882	293
Nocardia ignorata NBRC 108230	NOCIG(NBRC 108230)	1210075	NAT1	858	285
Nocardia sienata NBRC 100364	NOCSE(NBRC 100364)	1210092	NAT1	864	287
Nocardia sp. BMG51109	NOCB9	1056816	NAT1	867	288
Nocardia speluncae NBRC 108251	NOCSL(NBRC 108251)	1210094	NAT1	852	283
			NAT2	882	293
Nocardia testacea NBRC 100365	NOCTE(NBRC 100365)	1206739	NAT1	864	287
Nocardiopsis alba ATCC BAA-2165	NOCAA	1205910	NAT1	960	319
Promicromonospora sukumoe 327MFSha3.1	PROSK(327MFSha3.1)	1172178	NAT1	852	283
Pseudonocardia alni strain DSM 44104	PSELL(DSM 44104)	33907	NAT1	828	275
Pseudonocardia ammonioxydans strain CGMCC 4.1877	PSEMM(CGMCC 4.1877 )	260086	NAT1	837	278
			NAT2	831	276
Pseudonocardia autotrophica strain NBRC 12743	PSEAH(NBRC 12743)	2074	NAT1	966	321
Pseudonocardia endophytica strain DSM 44969	PSEEN(DSM 44969 )	401976	NAT1	894	297
Pseudonocardia hydrocarbonoxydans strain NBRC 14498	PSEHY(NBRC 14498)	76726	NAT1	834	277
Pseudonocardia oroxyli strain CGMCC 4.3143	PSEOR(CGMCC 4.3143)	366584	NAT1	774	257
Pseudonocardia saturnea strain NBRC 14499	PSERA(NBRC 14499)	33909	NAT1	966	321
Pseudonocardia sediminis strain DSM 45779	PSEEE(DSM 45779)	1397368	NAT1	825	274
Pseudonocardia sp. AL041005-10	PSEL0	445576	NAT1	828	275
Pseudonocardia sp. EC080625-04	PSEC4	1096868	NAT1	840	279
Pseudonocardia sp. EC080610-09	PSEE9	1688404	NAT1	840	279
Pseudonocardia sp. EC080619-01	PSEE1	1096856	NAT1	840	279
Pseudonocardia sp. HH130630-07	PSEH7	1690815	NAT1	816	271
Pseudonocardia spinosispora DSM 44797	PSEIP(DSM 44797)	1123025	NAT1	792	263
			NAT2	861	286
			NAT3	828	275
Rhodococcus jostii RHA1	RHOJR	101510	NAT1	825	274
Rhodococcus opacus PD630	RHOOP(PD630)	543736	NAT1	825	274
Rhodococcus wratislaviensis NBRC 100605	RHOWR(NBRC 100605)	1219028	NAT1	825	274
Saccharomonospora azurea NA-128	SACAZ(NA-128)	882081	NAT1	861	286
Saccharomonospora cyanea NA-134	SACCY(NA-134)	882082	NAT1	855	284
Saccharomonospora glauca K62	SACGL(K62)	928724	NAT1	840	279
Saccharomonospora marina XMU15	SACMR(XMU15)	882083	NAT1	819	272
Saccharomonospora sp. CNQ490	SACC0	1137271	NAT1	855	284
Saccharomonospora viridis DSM 43017	SACVD	471857	NAT1	813	270
Saccharomonospora xinjiangensis XJ-54	SACXI(XJ-54)	882086	NAT1	951	316
Saccharopolyspora erythraea NRRL 2338	SACEN	405948	NAT1	768	255
			NAT2	858	285
Saccharopolyspora spinosa NRRL18395	SACSN(NRRL 18395)	994479	NAT1	846	281
Saccharothrix carnea strain CGMCC 4.7097	SACCR(CGMCC 4.7097)	1280637	NAT1	849	282
			NAT2	837	278
			NAT3	738	245
Saccharothrix espanaensis DSM 44229	SACES	1179773	NAT1	795	264
			NAT2	873	290
			NAT3	882	293
			NAT4	873	290
			NAT5	744	247
Salinispora arenicola CNS-205	SALAI	391037	NAT1	777	258
Salinispora arenicola DSM 45545 strain CNS-991	SALAC(DSM 45545)	999546	NAT1	681	226
Salinispora pacifica DSM 45544	SALPI(DSM 45545)	999543	NAT1	834	277
			NAT2	882	293
Segniliparus rugosus ATCC BAA-974	SEGRU(ATCC BAA-974)	679197	NAT1	888	295
Stackebrandtia nassauensis DSM 44728	STANL	446470	NAT1	852	283
			NAT2	852	283
			NAT3	771	256
			NAT4	852	283
			NAT5	873	290
			NAT6	825	274
Streptacidiphilus albus JL83	STRUL(JL83)	1449352	NAT1	843	280
			NAT2	861	286
Streptomyces afghaniensis 772	STRFF(772)	1283301	NAT1	840	279
Streptomyces albofaciens JCM 4342	STRLL(JCM 4342)	1306175	NAT1	903	300
			NAT2	795	264
Streptomyces alboflavus strain MDJK44	STRVV(MDJK44)	67267	NAT1	822	273
			NAT2	798	265
			NAT3	849	282
Streptomyces alboniger strain ATCC 12461	STRAD (ATCC 12461)	132473	NAT1	825	274
			NAT2	783	260
Streptomyces albovinaceus strain NRRL B-2566	STRII( NRRL B-2566 )	66867	NAT1	813	270
Streptomyces albulus CCRC 11814	STRA9(CCRC 11814)	1316445	NAT1	828	275
Streptomyces albulus PD-1	STRA9(PD-1)	1395572	NAT1	828	275
Streptomyces albulus strain CK-15	STRA9 (CK-15)	68570	NAT1	774	257
			NAT2	828	275
Streptomyces albulus strain NBRC 14147	STRA9(NBRC 14147)	68570	NAT1	828	275
			NAT2	774	257
Streptomyces albulus strain NK660	STRA9(NK660)	68570	NAT1	774	257
			NAT2	828	275
Streptomyces albus J1074	STRUU(J1074)	457425	NAT1	825	274
			NAT2	879	292
Streptomyces albus subsp. albus strain NRRL F4371	STRUU(NRRL F4371 )	67257	NAT1	867	288
Streptomyces alfalfae strain ACCC40021	STREL(ACCC40021 )	1642299	NAT1	822	273
			NAT2	783	260
Streptomyces antimycoticus strain NBRC 12839	STRYN(NBRC 12839 )	68175	NAT1	837	278
Streptomyces argenteolus strain 3259	STRLR(3259)	67274	NAT1	828	275
			NAT2	828	275
Streptomyces atriruber strain NRRL B-24165	STRUT(NRRL B-24165 )	545121	NAT1	822	273
			NAT2	783	260
Streptomyces atroolivaceus strain NRRL ISP-5137	STRAZ( NRRL ISP-5137)	66869	NAT1	813	270
			NAT2	825	274
Streptomyces auratus AGR0001	STRTU(AGR0001)	1160718	NAT1	801	266
Streptomyces aureocirculatus strain NRRL-ISP 5386	STRIU(NRRL-ISP 5386 )	67275	NAT1	855	284
			NAT2	798	265
			NAT3	768	255
			NAT4	804	267
Streptomyces aureoverticillatus strain HN6	STRRR(HN6)	66871	NAT1	822	273
			NAT2	798	265
			NAT3	774	257
Streptomyces avermitilis MA-4680	STRAW	227882	NAT1	840	279
Streptomyces bacillaris strain ATCC 15855	STRBC(ATCC 15855)	68179	NAT1	816	271
			NAT2	885	294
Streptomyces badius strain SP6C4	STRBA (SP6C4)	1941	NAT1	813	270
Streptomyces bottropensis ATCC 25435 (2 strains)	STRBO(ATCC 25435)	1054862	NAT1	822	273
Streptomyces californicus strain NRRL B-2895	STROA(NRRL B-2895)	67351	NAT1	813	270
Streptomyces canus strain DSM 40017	STRUA(DSM 40017)	58343	NAT1	879	292
			NAT2	840	279
Streptomyces capuensis strain NRRL B-3501	STRIA(NRRL B-3501)	1464056	NAT1	867	288
Streptomyces capuensis strain NRRL B-12337	STRIA(NRRL B-12337)	1464056	NAT1	867	288
Streptomyces cattleya NRRL 8057	STREN	1003195	NAT1	855	284
Streptomyces celluloflavus strain NRRL B-2493	STRUE(NRRL B-2493 )	58344	NAT1	834	277
Streptomyces chartreusis NRRL 3882	STRCX(NRRL 3882)	1079985	NAT1	918	305
			NAT2	708	235
Streptomyces chartreusis NRRL 12338	STRCX(NRRL 12338)	1079986	NAT1	840	279
			NAT2	834	277
Streptomyces chartreusis strain ATCC 14922	STRCX(ATCC 14922)	1969	NAT1	840	279
			NAT2	837	278
Streptomyces cinnamoneus strain ATCC 12686	STRCJ	53446	NAT1	831	276
			NAT2	852	283
Streptomyces clavuligerus ATCC 27064	STRC2	1901	NAT1	774	257
Streptomyces collinus Tu 365	STRC3	1214242	NAT1	846	281
Streptomyces cyaneofuscatus strain NRRL B-2570	STROY(NRRL B-2570)	66883	NAT1	819	272
Streptomyces davawensis JCM 4913	STRDJ	1214101	NAT1	828	275
			NAT2	804	267
Streptomyces filamentosus NRRL 11379 (Streptomyces roseosporus NRRL 11379)	STRFL(NRRL 11379)	457430	NAT1	813	270
			NAT2	738	245
Streptomyces fimicarius strain NRRL ISP-5322	STRFM(NRRL ISP-5322)	67295	NAT1	813	270
Streptomyces flavochromogenes strain NRRL B2684	STRFV(NRRL B2684)	68199	NAT1	861	286
			NAT2	870	289
Streptomyces flavidovirens DSM 40150	STRFD(DSM 40150)	1123319	NAT1	858	285
Streptomyces flavovirens NRRLB-2182	STRIL(NRRLB-2182)	52258	NAT1	813	270
			NAT2	825	274
Streptomyces formicae strain KY5	STRFO(KY5)	1616117	NAT1	822	273
			NAT2	783	260
			NAT3	858	285
Streptomyces fulvissimus DSM 40593	STRFU(DSM 40593)	1303692	NAT1	816	271
			NAT2	885	294
Streptomyces ghanaensis ATCC 14672 (Streptomyces viridosporus ATCC 14672)	STRV1	566461	NAT1	840	279
			NAT2	852	283
Streptomyces gilvosporeus strain F607	STRUI(F607)	553510	NAT1	855	284
Streptomyces globisporus subsp. globisporus strain NRRL B-2293	STRGL(NRRL B-2293)	66858	NAT1	969	322
Streptomyces globisporus strain TFH56	STRGL (TFH56)	1908	NAT1	813	270
Streptomyces globosus strain LZH-48	STRBL(LZH-48)	68209	NAT1	861	286
			NAT2	813	270
			NAT3	906	301
Streptomyces griseus subsp. griseus	STRGR	67263	NAT1	813	270
Streptomyces griseus subsp. griseus NBRC 13350	STRGG	455632	NAT1	813	270
			NAT2	810	269
Streptomyces griseus subsp. griseus strain ATCC 13273	STRGR(ATCC 13273)	67263	NAT1	816	271
Streptomyces griseus XylebKG-1	STRGR(XylebKG-1)	649189	NAT1	813	270
			NAT2	867	288
Streptomyces griseoflavus NRRLB-1830	STRIR(NRRLB-1830)	35619	NAT1	795	264
			NAT2	834	277
			NAT3	858	285
Streptomyces griseorubens JSD-1	STRBR(JSD-1)	66897	NAT1	822	273
Streptomyces hainanensis strain DSM 41900	STRHN(DSM 41900)	402648	NAT1	879	292
Streptomyces huasconensis strain HST28	STRNU(HST28)	1854574	NAT1	822	273
Streptomyces hydrogenans (Streptomyces exfoliatus) DSM 41693	STREX(DSM 41693)	1440059	NAT1	861	286
			NAT2	798	265
Streptomyces hygroscopicus subsp. jinggangesis TL01	STRHY(TL01)	1203460	NAT1	837	278
			NAT2	858	285
Streptomyces hygroscopicus subsp. jinggangensis strain 5008	STRHJ	1133850	NAT1	837	278
			NAT2	858	285
Streptomyces kanamyceticus strain ATCC 12853	STRKN (ATCC 12853)	1967	NAT1	822	273
			NAT2	783	260
			NAT3	858	285
Streptomyces kasugaensis strain AM-2504	STRKA(AM-2504)	1946	NAT1	783	260
			NAT2	834	277
			NAT3	831	276
Streptomyces kasugaensis strain BCRC 12349	STRKA(BCRC 12349)	1946	NAT1	783	260
			NAT2	834	277
			NAT3	831	276
Streptomyces lasalocidi strain X-537	STRLS(X-537)	324833	NAT1	807	268
Streptomyces lavendulae subsp. lavendulae strain ATCC 13664	STRLA(ATCC 13664 )	58340	NAT1	816	271
Streptomyces lavendulae subsp. lavendulae strain CCM 3239	STRLA (CCM 3239)	58340	NAT1	855	284
			NAT2	840	279
Streptomyces lavendulae subsp. lavendulae strain NRRL B-2775	STRLA(NRRL B-2775)	58340	NAT1	795	264
			NAT2	867	288
			NAT3	849	282
Streptomyces lavendulae subsp. lavendulae strain NRRL WC-3532	STRLA(NRRL WC-3532)	58340	NAT1	795	264
			NAT2	867	288
			NAT3	849	282
Streptomyces lydicus strain 103	STRLY(103)	47763	NAT1	828	275
			NAT2	780	259
Streptomyces lydicus strain ATCC 25470	STRLY(ATCC 25470)	47763	NAT1	828	275
Streptomyces lydicus strain GS93 isolate 23	STRLY(GS93 isolate 23)	47763	NAT1	828	275
			NAT2	780	259
Streptomyces lydicus strain NRRL ISP-5461	STRLY(NRRL ISP-5461)	47763	NAT1	828	275
Streptomyces malaysiensis strain DSM 4137	STRMQ (DSM 4137)	92644	NAT1	831	276
			NAT2	831	276
			NAT3	756	251
			NAT4	771	256
Streptomyces monomycini strain NRRL B-24309	STRYO(NRRL B-24309)	371720	NAT1	840	279
			NAT2	795	264
Streptomyces mutomycini strain NRRL B-65393	STRYY(NRRL B-65393)	284036	NAT1	813	270
			NAT2	819	272
Streptomyces nanshensis strain SCSIO M10372	STRNS( SCSIO M10372)	518642	NAT1	816	271
			NAT2	816	271
			NAT3	885	294
Streptomyces neyagawaensis strain NRRL B-3092	STRNY(NRRL B-3092)	42238	NAT1	810	269
Streptomyces niger strain NRRL B-3857	STRNN(NRRL B-3857)	66373	NAT1	837	278
			NAT2	834	277
Streptomyces niveus NCIMB 11891	STRNV(NCIMB 11891)	1352941	NAT1	849	282
			NAT2	852	283
Streptomyces noursei ATCC 11455	STRNR(ATCC 11455)	316284	NAT1	828	275
			NAT2	774	257
			NAT3	933	310
Streptomyces noursei strain JCM 4701	STRNR (JCM 4701)	1971	NAT1	771	256
			NAT2	828	275
Streptomyces olivaceus NRRL B-1125	STROV(NRRL B-1125)	47716	NAT1	813	270
Streptomyces palmae strain JCM 31289	9ACTN(JCM 31289)	1701085	NAT1	882	293
			NAT2	897	298
			NAT3	810	269
Streptomyces parvus strain NRRL B-1455	9ACTN(NRRL B-1455)	66428	NAT1	813	270
Streptomyces peucetius strain NRRL WC-3868	STRPE 9WC-3868)	1950	NAT1	795	264
			NAT2	867	288
			NAT3	849	282
Streptomyces phaeoluteigriseus strain DSM 41896	STRHH(DSM 41896)	114686	NAT1	855	284
Streptomyces phaeopurpureus DSM 40125 (Streptomyces griseorubiginosus)	STRG5	67304	NAT1	855	284
Streptomyces pratensis ATCC 33331	STRFA	591167	NAT1	813	270
			NAT2	821	273
Streptomyces pristinaespiralis ATCC 25486	STRE2	457429	NAT1	804	267
Streptomyces purpureus KA281	9ACTN(KA281)	1054860	NAT1	852	283
			NAT2	792	263
			NAT3	861	286
Streptomyces rapamycinicus NRRL 5491	STRRN	1343740	NAT1	837	278
			NAT2	759	252
Streptomyces resistomycificus strain NRRL ISP5133	STRYE(NRRL ISP5133	67356	NAT1	879	292
			NAT2	873	290
Streptomyces rimosus R6-500	STRRM(R6-500)	1421017	NAT1	795	264
			NAT2	867	288
Streptomyces rimosus subsp. paromomycinus NRRL WC-3898	STRRY(NRRL WC-3898)	92743	NAT1	867	288
Streptomyces rimosus subsp. paromomycinus NRRL WC-3899	STRRY(NRRL WC-3899)	92743	NAT1	867	288
Streptomyces rimosus subsp. paromomycinus NRRL WC-3880	STRRY(NRRL WC-3880)	92743	NAT1	867	288
Streptomyces rimosus subsp. paromomycinus NRRL WC-3876	STRRY(NRRL WC-3876)	92743	NAT1	867	288
Streptomyces rimosus subsp. paromomycinus strain NBRC 15454	STRRY(NBRC 15454)	92743	NAT1	840	279
			NAT2	795	264
Streptomyces rimosus subsp. pseudoverticillatus strain NRRL WC-3896	STRRM(NRRL WC-3896)	1464079	NAT1	867	288
Streptomyces rimosus strain ATCC 10970	STRRM(ATCC 10970)	1927	NAT1	795	264
			NAT2	867	288
			NAT3	849	282
Streptomyces rimosus strain M527	STRRM(M527)	1927	NAT1	867	288
Streptomyces rimosus strain R6-500MV9	STRRM(R6-500MV9)	1927	NAT1	867	288
Streptomyces rimosus strain R6-500MV9-R8	STRRM(R6-500MV9-R8)	1927	NAT1	867	288
Streptomyces rimosus strain WT5260	STRRM(WT5260)	1927	NAT1	795	264
			NAT2	867	288
			NAT3	849	282
Streptomyces rimosus subsp. rimosus ATCC 10970	STRR1	1265868	NAT1	867	288
Streptomyces rimosus subsp. rimosus strain NRRL B-16073	STRRM(NRRL B-16073)	132474	NAT1	867	288
Streptomyces rimosus subsp. rimosus strain NRRL B-2626	STRRM(NRRL B-2626)	132474	NAT1	876	288
Streptomyces rimosus subsp. rimosus strain NRRL B-2660	STRRM(NRRL B-2660)	132474	NAT1	858	285
Streptomyces rimosus subsp. rimosus strain NRRL B-8076	STRRM(NRRL B-8076)	132474	NAT1	867	288
Streptomyces rimosus subsp. rimosus strain NRRL ISP-5260	STRRM(NRRL ISP-5260)	132474	NAT1	867	288
Streptomyces rimosus subsp. rimosus strain NRRL WC-3558	STRRM(NRRL WC-3558)	132474	NAT1	867	288
Streptomyces rimosus subsp. rimosus strain NRRL WC-3560	STRRM(NRRL WC-3560)	132474	NAT1	858	285
Streptomyces rimosus subsp. rimosus strain NRRL WC-3869	STRRM(NRRL WC-3869)	132474	NAT1	867	288
Streptomyces rimosus subsp. rimosus strain NRRL WC-3873	STRRM(NRRL WC-3873)	132474	NAT1	867	288
Streptomyces rimosus subsp. rimosus strain NRRL WC-3874	STRRM(NRRL WC-3874)	132474	NAT1	867	288
Streptomyces rimosus subsp. rimosus strain NRRL WC-3875	STRRM(NRRL WC-3875)	132474	NAT1	867	288
Streptomyces rimosus subsp. rimosus strain NRRL WC-3876	STRRM(NRRL WC-3876)	132474	NAT1	867	288
Streptomyces rimosus subsp. rimosus strain NRRL WC-3877	STRRM(NRRL WC-3877)	132474	NAT1	867	288
Streptomyces rimosus subsp. rimosus strain NRRL WC-3880	STRRM(NRRL WC-3880)	132474	NAT1	867	288
Streptomyces rimosus subsp. rimosus strain NRRL WC-3882	STRRM(NRRL WC-3882)	132474	NAT1	867	288
Streptomyces rimosus subsp. rimosus strain NRRL WC-3897	STRRM(NRRL WC-3897)	132474	NAT1	867	288
Streptomyces rimosus subsp. rimosus strain NRRL WC-3898	STRRM(NRRL WC-3898)	132474	NAT1	867	288
Streptomyces rimosus subsp. rimosus strain NRRL WC-3899	STRRM(NRRL WC-3899)	132474	NAT1	867	288
Streptomyces rimosus subsp. rimosus strain NRRL WC-3900	STRRM(NRRL WC-3900)	132474	NAT1	867	288
Streptomyces rimosus subsp. rimosus strain NRRL WC-3904	STRRM(NRRL WC-3904)	132474	NAT1	840	279
Streptomyces rimosus subsp. rimosus strain NRRL WC-3909	STRRM(NRRL WC-3909)	132474	NAT1	867	288
Streptomyces rimosus subsp. rimosus strain NRRL WC-3924	STRRM(NRRL WC-3924)	132474	NAT1	867	288
Streptomyces rimosus subsp. rimosus strain NRRL WC-3925	STRRM(NRRL WC-3925)	132474	NAT1	867	288
Streptomyces rimosus subsp. rimosus strain NRRL WC-3927	STRRM(NRRL WC-3927)	132474	NAT1	867	288
Streptomyces rimosus subsp. rimosus strain NRRL WC-3929	STRRM(NRRL WC-3929)	132474	NAT1	867	288
Streptomyces rimosus subsp. rimosus strain NRRL WC-3930	STRRM(NRRL WC-3930)	132474	NAT1	867	288
Streptomyces roseochromogenus subsp.oscitans DS 12.976	STRHO(DS 12.976)	1352936	NAT1	840	279
			NAT2	837	278
Streptomyces scabiei 87.22	STRSW	680198	NAT1	810	269
Streptomyces silaceus strain NRRL B-24166	9ACTN(NRRL B-24166 )	545123	NAT1	822	273
			NAT2	792	263
Streptomyces sp. AA4	STR4A	591158	NAT1	807	268
			NAT2	801	266
Streptomyces sp. AmelKG-D3	STR3A	1115568	NAT1	816	271
Streptomyces sp. C		253839	NAT1	843	280
			NAT2	876	291
Streptomyces sp. CB02923	STRB3	1718985	NAT1	795	264
			NAT2	840	279
Streptomyces sp. CB02959	STRC9	2020330	NAT1	774	257
			NAT2	828	275
Streptomyces sp. CFMR 7	STRC7	1649184	NAT1	816	271
			NAT2	885	294
Streptomyces sp. CS065A	STRC5	2162708	NAT1	816	271
Streptomyces sp. CT34	STR4C	1553907	NAT1	858	285
			NAT2	795	264
Streptomyces sp. DpondAA-B6 (Streptomyces griseolus)	STRGO(DpondAA-B6)	1909	NAT1	813	270
Streptomyces sp. DUT11	STRD1	1914992	NAT1	816	271
			NAT2	876	291
Streptomyces sp. GBA 94-10	STRG0	1218177	NAT1	879	292
Streptomyces sp. GS7	STRG7	2692234	NAT1	843	280
Streptomyces sp. IBTA2	STRI2	2283625	NAT1	816	271
Streptomyces sp. JS01	STRJ1	1525753	NAT1	813	270
Streptomyces sp. MOE7	STRM7	1961713	NAT1	828	275
			NAT2	780	259
Streptomyces sp. NEAU-D10 (Streptomyces inhibens)	STRIH(NEAU-D10)	2293571	NAT1	831	276
Streptomyces sp. NRRL B-11253	STRN3	1463826	NAT1	867	288
Streptomyces sp. NRRL F-4489	STRN9	1609095	NAT1	846	281
Streptomyces sp. NRRL F-5755	STRN5	1519475	NAT1	867	288
Streptomyces sp. NRRL WC-3701	STRN1	1519473	NAT1	867	288
Streptomyces sp. NRRL WC-3702	STRN2	1463929	NAT1	867	288
Streptomyces sp. NRRL WC-3703	STRN3	1463930	NAT1	867	288
Streptomyces sp. PAMC26508	STRA0	1265601	NAT1	813	270
			NAT2	825	274
Streptomyces sp. PVA 94-07	STRV7	1223307	NAT1	825	274
			NAT2	879	292
Streptomyces sp. S4	STR4S	889487	NAT1	879	292
Streptomyces sp. S8	STR8S	1837283	NAT1	816	271
			NAT2	885	294
Streptomyces sp. 769	STR9S	1262452	NAT1	771	256
			NAT2	828	275
Streptomyces sp. 76 Ga0181097	STRG7	2035220	NAT1	780	259
			NAT2	828	275
Streptomyces sp. 1AS2c 1AS2c.1_255	STR1A	2564098	NAT1	816	271
Streptomyces sp. 150FB	STR15	1576605	NAT1	837	278
			NAT2	831	276
Streptomyces sp. 4121.5 Ga0151167_11	STR41	1938847	NAT1	822	273
Streptomyces sp. ScaeMP-e10	STRM0	1156841	NAT1	816	271
Streptomyces sp. ScaeMP-e83	STRM3	1758151	NAT1	816	271
Streptomyces sp. SID4937	STRI7	2690280	NAT1	816	271
Streptomyces sp. SID5471	STRI1	2690298	NAT1	867	288
Streptomyces sp. SID8350 SID8350.c80	STRDD	2690337	NAT1	816	271
Streptomyces sp. SID8374	STRD8	2690354	NAT1	816	271
Streptomyces sp. SirexAA-E	STRXE	862751	NAT1	813	270
			NAT2	795	264
Streptomyces sp. Tu6071	STRT7	355249	NAT1	861	286
Streptomyces sp. YIM 132580	STRY0	2691958	NAT1	816	271
Streptomyces sp. WAC05292	STRW2	2487418	NAT1	861	286
			NAT2	813	270
Streptomyces sp. WAC 06725	STRW5	2203209	NAT1	867	288
Streptomyces sp. WAC 06783	STRW3	2203211	NAT1	867	288
Streptomyces sp. ZL-24	STRZ4	1933029	NAT1	816	271
Streptomyces spectabilis strain ATCC 27465	STRST(ATCC 27465)	68270	NAT1	822	273
			NAT2	807	268
			NAT3	801	266
			NAT4	852	283
Streptomyces spongiae strain NBRC 106415	STRNP(NBRC 106415)	565072	NAT1	843	280
Streptomyces uncialis strain DCA2648	STRU8	1048205	NAT1	828	275
Streptomyces venezuelae ATCC 10712	STRVP	953739	NAT1	861	286
			NAT2	867	288
			NAT3	846	281
Streptomyces violaceoruber strain S21	STRVN(S21 )	1935	NAT1	813	270
Streptomyces violaceusniger Tu 4113	STRV4(Tu 4113)	653045	NAT1	882	293
			NAT2	774	257
			NAT3	756	251
Streptomyces viridochromogenes NRRL 3413	STRVR(NRRL 3413)	1938	NAT1	840	279
			NAT2	783	260
Streptomyces viridochromogenes NRRL 3414	STRVR(NRRL 3414)	1938	NAT1	840	279
			NAT2	783	260
Streptomyces viridosporus T7A	STRVD(T7A)	665577	NAT1	840	279
			NAT2	852	283
Streptomyces vitaminophilus DSM 41686	STRV6	1123322	NAT1	897	298
			NAT2	792	263
Streptomyces yunnanensis strain CGMCC	STRYU(CGMCC)	156453	NAT1	828	275
Streptosporangium roseum DSM 43021	STRRD	479432	NAT1	765	254
Terracoccus sp. 273MFTsu3.1	TER21	1172188	NAT1	771	256
Tsukamurella paurometabola DSM 20162	TSUPD	521096	NAT1	849	282
Williamsia limnetica strain DSM 45521	WILLN(DSM 45521)	882452	NAT1	858	285
Williamsia marianensis strain DSM 44944	WILMA(DSM 44944)	322609	NAT1	858	285
Williamsia muralis NBRC 105860	WILMU(NBRC 105860)	1219362	NAT1	858	285
Armatimonadetes
Fimbriimonas ginsengisoli Gsoil 348	FIMGE(Gsoil 348)	661478	NAT1	807	268
Calditrichaeota
Calditrichaeota bacterium isolate CLD1	CALTA(CLD1)	2212469	NAT1	819	272
Calditrichaeota bacterium isolate CLD2 26	CALTA(CLD2 26)	2212469	NAT1	879	292
Calditrichaeota bacterium isolate CLD3	CALTA(CLD3)	2212469	NAT1	789	262
candidatus Eremiobacteraeota
Candidatus Eremiobacteraeota bacterium isolate palsa_1484	CANER(isolate palsa_1484)	2052317	NAT1	807	268
Candidatus Eremiobacteraeota bacterium isolate bog_1492	CANER(isolate bog_1492)	2052317	NAT1	843	280
Candidatus Eremiobacteraeota bacterium isolate bog_1502	CANER(isolate bog_1502)	2052317	NAT1	720	239
Candidatus Eremiobacteraeota bacterium isolate bog_1503	CANER(isolate bog_1503)	2052317	NAT1	843	280
Chloroflexi
Anaerobic bacterium MO-CFX2 (Aggregatilinea lenta)	AGGLE(MO-CFX2)	913108	NAT1	813	270
Anaerolineae bacterium isolate CSSed162cmB_92	ANABT(isolate CSSed162cmB_92)	2052143	NAT1	777	258
Anaerolineae bacterium isolate CSSed162cmA_494	ANABT(CSSed162cmA_494)	2052143	NAT1	777	258
Anaerolineae bacterium isolate SZUA-470	ANABT(SZUA-470)	2052143	NAT1	777	258
Anaerolineaceae bacterium isolate Bin_61_36	ANATA(isolate Bin_61_36)	2024896	NAT1	768	255
Anaerolineaceae bacterium isolate NAT290	ANATA(isolate NAT290)	2024896	NAT1	777	258
Anaerolineales bacterium isolate FeB_20	ANAEA( isolate FeB_20)	2073117	NAT1	762	253
Anaerolineales bacterium UBA5796	ANAEA(UBA5796)	1950216	NAT1	750	249
Anaerolineales bacterium UBA5797	ANAEA(UBA5797)	1950217	NAT1	762	253
Anaerolineales bacterium UBA6663	ANAEA(UBA6663)	1950222	NAT1	816	271
Anaerolineales bacterium UBA6665	ANAEA(UBA6665)	1950223	NAT1	831	276
Ardenticatenia bacterium isolate CSSed11_318R1	ARDBC(CSSed11_318R1)	2099665	NAT1	777	258
Chloroflexales bacterium ZM16-3	CHLBA(ZM16-3)	2496870	NAT1	807	268
Chloroflexia bacterium SDU3-3	CHLEA(SDU3-3)	2651839	NAT1	822	273
Chloroflexus aurantiacus J-10-fl	CHLAA	324602	NAT1	813	270
Chloroflexus sp. Y-400-fl	CHLSY	480224	NAT1	813	270
Dehalococcoidia bacterium isolate CSSed162cmA_356	DEHBA( isolate CSSed162cmA_356)	2026734	NAT1	768	255
Dehalococcoidia bacterium isolate CSSed162cmB_403	DEHBA(isolate CSSed162cmB_403)	2026734	NAT1	768	255
Dehalococcoidia bacterium isolate CSSed162cmA_515	DEHBA(isolate CSSed162cmA_515)	2026734	NAT1	783	260
Dehalococcoidia bacterium isolate SB0661_bin_22	DEHBA(isolate SB0661_bin_22)	2026734	NAT1	867	288
Dehalococcoidia bacterium isolate SB0662_bin_5	DEHBA(isolate SB0662_bin_5)	2026734	NAT1	867	288
Dehalococcoidia bacterium isolate SP4021	DEHBA(isolate SP4021)	2026734	NAT1	867	288
Dehalococcoidia bacterium UBA2991	DEHBA(UBA2991)	1948494	NAT1	867	288
Dehalococcoidia bacterium UBA6629	DEHBA(UBA6629)	1948515	NAT1	867	288
Dictyobacter vulcani strain W12	DICVU(W12)	2607529	NAT1	753	250
Ktedonobacter racemifer SOSP1-21, DSM 44963	KTERA(SOSP1-21,DSM 44963)	485913	NAT1	705	234
			NAT2	801	266
Ktedonobacter sp. isolate UBA10489	KTEU9	1932716	NAT1	657	218
Ktedonosporobacter rubrisoli strain SCAWS-G2	KTERU(SCAWS-G2)	2509675	NAT1	816	271
			NAT2	750	249
			NAT3	744	247
Nitrolancea hollandica Lb	NITHO(Lb)	1129897	NAT1	858	285
Thermosporothrix hazakensis strain ATCC BAA-1881	THEHA(ATCC BAA-1881)	644383	NAT1	801	266
			NAT2	777	258
Thermosporothrix hazakensis strain SK20-1	THEHA(SK20-1)	644383	NAT1	801	266
Cyanobacteria
Geitlerinema sp. PCC 7105 (Baaleninema simplex PCC 7105 )	BAASI(PCC 7105)	102127	NAT1	759	252
Gloeocapsa sp. PCC 7428	GLOP8	1173026	NAT1	837	278
Kamptonema formosum PCC 6407	KAMFO(PCC 7428)	402777	NAT1	846	281
Leptolyngbya boryana PCC 6306	LEPBY(PCC 6306)	272134	NAT1	828	275
Leptolyngbya sp. PCC 7375	LEPP5	102129	NAT1	795	264
Nodosilinea nodulosa PCC 7104	NODNO(PCC 7104)	118166	NAT1	816	271
Oscillatoria nigroviridis PCC 7112	OSCNI(PCC 7112)	179408	NAT1	849	282
Synechococcus sp. JA-2-3B'a	SYNJB	321333	NAT1	915	304
Deferribacteres
Caldithrix sp. RBG_13_44_9	CALR9	1797576	NAT1	762	253
Denitrovibrio sp. isolate BM704 sc_3	DENB3	2053308	NAT1	789	262
FCB group
Aliifodinibius halophilus strain 2W32	ALIHA(2W32)	1736908	NAT1	843	280
Aliifodinibius roseus strain DSM 21986	ALIRO(DSM 21986)	1194090	NAT1	828	275
Alistipes senegalensis JC50	ALISE(JC50)	1033732	NAT1	795	264
Aquimarina atlantica strain 22II-S11-z7	AQUAT(22II-S11-z7)	1317122	NAT1	765	254
Aquimarina macrocephali JAMB N27	AQUMA(JAMB N27)	1443665	NAT1	777	258
Aquimarina megaterium XH134	AQUME(XH134)	1296416	NAT1	765	254
Aquimarina sediminis strain w01	AQUSD(w01)	2070536	NAT1	777	258
Balneicella halophila strain DSM 28579	BALHA(DSM 28579)	1537566	NAT1	753	250
Bernardetia litoralis DSM 6794	BERLS	880071	NAT1	786	261
Bizionia paragorgiae strain DSM 23842	BIZPA(DSM 23842)	283786	NAT1	750	249
Brumimicrobium glaciale strain IC156	BRUGL(IC156)	200475	NAT1	798	265
Brumimicrobium mesophilum strain JCM 14063	BRUMS(JCM 14063)	392717	NAT1	798	265
Chitinophaga costaii strain A37T2	CHICS(A37T2)	1335309	NAT1	831	276
Chitinophaga cymbidii strain NBRC 109752	CHICY(NBRC 109752)	1096750	NAT1	762	253
Chitinophaga niastensis strain DSM 24859	CHINS(DSM 1677)	536980	NAT1	798	265
Chitinophaga parva strain LY-1	CHIPR(LY-1)	2169414	NAT1	834	277
Chlorobaculum limnaeum strain DSM 1677	CHLLM	274537	NAT1	771	256
Chlorobaculum parvum NCIB 8327	CHLP8	517417	NAT1	774	257
Chlorobaculum thiosulfatiphilum strain DSM 249	CHLTI	115852	NAT1	771	256
Chlorobium ferrooxidans DSM 13031	CHLFE(DSM 13031)	377431	NAT1	795	264
Chlorobium limicola DSM 245	CHLL2	290315	NAT1	774	257
Chlorobium phaeobacteroides DSM 266	CHLPD	290317	NAT1	771	256
Chryseobacterium aquifrigidense strain 110	CHRAQ(110)	558021	NAT1	804	267
Chryseobacterium arthrosphaerae strain FDAARGOS_519	CHRAT(FDAARGOS_519)	651561	NAT1	801	266
Chryseobacterium artocarpi strain UTM-3	CHRAO(UTM-3)	1414727	NAT1	801	266
Chryseobacterium carnipullorum strain DSM 25581	CHRCI(DSM 25581)	1124835	NAT1	843	280
Chryseobacterium cucumeris strain GSE06	CHRCU(GSE06)	1813611	NAT1	804	267
Chryseobacterium culicis strain DSM 23031	CHRCS(DSM 23031)	680127	NAT1	801	266
Chryseobacterium gallinarum strain DSM 27622	CHRGL(DSM 27622)	1324352	NAT1	801	266
Chryseobacterium gleum strain NCTC11432	CHRGE(NCTC11432)	250	NAT1	804	267
Chryseobacterium indologenes strain AA5	CHRID(AA5)	253	NAT1	804	267
Chryseobacterium jejuense strain DSM 19299	CHRJE(DSM 19299)	445960	NAT1	795	264
Chryseobacterium kwangjuense strain KJ1R5	CHRKW(KJ1R5)	267125	NAT1	843	280
Chryseobacterium lactis strain NCTC11390	CHRLC(NCTC11390)	1241981	NAT1	804	267
Chryseobacterium nakagawai strain NCTC13529	CHRNA(NCTC13529)	1241982	NAT1	795	264
Chryseobacterium oleae strain DSM 25575	CHROL(DSM 25575)	491207	NAT1	843	280
Chryseobacterium phocaeense strain 6021061333	CHRPH( 6021061333)	1816690	NAT1	843	280
Chryseobacterium rhizoplanae strain DSM 29371	CHRRH(DSM 29371)	1609531	NAT1	801	266
Chryseobacterium rhizosphaerae strain KCTC 22548	CHRRZ(KCTC 22548)	395937	NAT1	804	267
Chryseobacterium sediminis strain IMT-174	CHRSM(IMT-174)	1679494	NAT1	810	269
Chryseobacterium shigense strain DSM 17126	CHRSH(DSM 17126)	297244	NAT1	843	280
Chryseobacterium timonianum strain G972	CHRTI(G972)	1805473	NAT1	801	266
Chryseobacterium ureilyticum strain DSM 18017	CHRUR(DSM 180170	373668	NAT1	801	266
Chryseobacterium viscerum strain 687B-08	CHRVI(687B-08)	1037377	NAT1	801	266
Chryseobacterium vrystaatense strain LMG 22846	CHRVY(LMG 22846)	307480	NAT1	843	280
Crocinitomix catalasitica ATCC 23190	CROCL(ATCC 23190)	1408433	NAT1	789	262
Cyclobacterium amurskyense strain KCTC 12363	CYCAM(KCTC 12363)	320787	NAT1	873	290
Cyclobacterium halophilum strain IBRC-M 10761(Cyclobacterium xiamenense strain CGMCC 1.12432)	CYCXI(IBRC-M 10761)	1297121	NAT1	861	286
Cyclobacterium jeungdonense strain KCTC 23150	CYCJE(KCTC 23150)	708087	NAT1	861	286
Cyclobacterium lianum strain CGMCC 1.6102	CYCLI(CGMCC 1.6102)	388280	NAT1	861	286
Cyclobacterium marinum DSM 745	CYCMS	880070	NAT1	867	288
Cyclobacterium marinum strain Atlantic-IS	CYCMA(Atlantic-IS)	104	NAT1	867	288
Cyclobacterium qasimii M12-11B	CYCQA(M12-11B)	641524	NAT1	879	292
Deminuibacter soli strain K23C18032701	DEMSO(K23C18032701)	2291815	NAT1	822	273
Ekhidna lutea strain DSM 19307	EKHLU(DSM 19307)	447679	NAT1	885	294
Fibrisoma limi strain BUZ 3	FIBLI(BUZ 3)	1185876	NAT1	885	294
Fibrisoma montanum strain HYT19	FIBMO(HYT19)	2305895	NAT1	876	291
Flagellimonas aquimarina strain ECD12	FLAAQ(ECD12)	2201895	NAT1	768	255
Flagellimonas flava strain DSM 22638 (Muricauda flava)	MURFA(DSM 22638)	570519	NAT1	789	262
Flagellimonas pacifica strain DSM 25885	FLAPC(DSM 25885)	1247520	NAT1	765	254
Flavobacterium aquidurense strain RC62	FLAAU(RC62)	362413	NAT1	789	262
Flavobacterium cutihirudinis strain DSM 25795	FLACU(DSM 25795)	1265740	NAT1	792	263
Flavobacterium daemonense strain JCM 19455	FLADE(JCM 19455)	1393049	NAT1	699	232
Flavobacterium hercynium strain DSM 18292	FLAHE(DSM 18292)	387094	NAT1	792	263
Flavobacterium hydatis strain DSM 2063	FLAHY	991	NAT1	792	263
Flavobacterium pectinovorum strain DSM 6368	FLAPE(DSM 6368)	29533	NAT1	789	262
Flavobacterium saccharophilum strain DSM 1811	FLASA(DSM 1811)	29534	NAT1	771	256
Flexithrix dorotheae DSM 6795	FLEDO(DSM 6795)	1121904	NAT1	762	253
Fulvivirga imtechensis AK7	FULIM(AK7)	1237149	NAT1	753	250
Fulvivirga kasyanovii strain JCM 16186	FULKA(JCM 16186)	396812	NAT1	777	258
Gelidibacter mesophilus DSM 14095	GELME(DSM 14095)	1121912	NAT1	756	251
Gemmatirosa kalamazoonesis strain KBS708	GEMKA(KBS708)	861299	NAT1	846	281
Hymenobacter aquaticus strain JCM 31653	HYMAQ(JCM 31653)	1867101	NAT1	747	248
Hymenobacter chitinivorans DSM 11115	HYMCH(DSM 11115)	1121954	NAT1	747	248
Hymenobacter gelipurpurascens strain DSM 11116	HYMGE(DSM 11116)	1121956	NAT1	759	252
Hymenobacter glacialis strain CCM 8648	HYMGL(CCM 8648)	1908236	NAT1	789	262
Hymenobacter gummosus strain KCTC 52166	HYMGU(KCTC 52166)	1776032	NAT1	801	266
Hymenobacter jeollabukensis strain 1-3-3-8	HYMJE(1-3-3-8)	2025313	NAT1	879	292
Hymenobacter lapidarius strain CCM 8643	HYMLP(CCM 8643)	1908237	NAT1	789	262
Hymenobacter rigui strain KCTC 12533	HYMRI(KCTC 125330)	334424	NAT1	759	252
Hymenobacter sedentarius strain DG5B	HYMSE(DG5B)	1411621	NAT1	786	261
Hymenobacter terrenus strain MIMtkLc17	HYMTE(MIMtkLc17)	1629124	NAT1	795	264
Imtechella halotolerans K1	IMTHA(K1)	946077	NAT1	774	257
Larkinella arboricola strain DSM 21851	LARAB(DSM 21851)	643671	NAT1	858	285
Larkinella knui strain KCTC42998	LARKN(KCTC42998)	2025310	NAT1	873	290
Larkinella rosea strain KCTC52004	LARRO(KCTC52004)	2025312	NAT1	882	293
Larkinella soli strain MIMbqt9	LARSO(MIMbqt9)	1770527	NAT1	825	274
Larkinella terrae strain KCTC 52001	LARTE(KCTC 52001)	2025311	NAT1	882	293
Leptobacterium flavescens strain KCTC 22160	LEPFV(KCTC 22160)	472055	NAT1	756	251
Lewinella nigricans DSM 23189 = NBRC 102662 (Flavilitoribacter nigricans DSM 23189 = NBRC 102662)	FLANI(DSM 23189 = NBRC 102662)	1122177	NAT1	819	272
Lewinella xylanilytica strain DSM 29526	LEWXY(DSM 295260	1514080	NAT1	828	275
Lunatimonas lonarensis strain AK24	LUNLO(AK24)	1232681	NAT1	843	280
Maribacter forsetii DSM 18668	MARFR(DSM 18668)	1392498	NAT1	771	256
Maribacter litoralis strain SDRB-Phe2	MARLI(SDRB-Phe2)	2059726	NAT1	750	249
Marinoscillum furvescens DSM 4134	MARFU(DSM 4134)	1122208	NAT1	825	274
Microscilla marina ATCC 23134	MICRR(ATCC 23134)	313606	NAT1	798	265
Myroides odoratus DSM 2801	MYROD	929704	NAT1	768	255
Oceanihabitans sediminis strain S9-10	OCESE(S9-10)	1812012	NAT1	813	270
Olivibacter domesticus strain DSM 18733	OLIDO(DSM 18733)	407022	NAT1	807	268
Olivibacter jilunii strain P8502	OLIJI(P8502)	985016	NAT1	822	273
Pedobacter caeni strain DSM 16990	PEDCE(DSM 16990)	288992	NAT1	762	253
Pedobacter lusitanus strain NL19	PEDLU(NL19)	1503925	NAT1	840	279
Pedobacter panaciterrae strain O48	PEDPN(O48)	363849	NAT1	768	255
Pedobacter steynii strain DX4	PEDST(DX4)	430522	NAT1	753	250
Pelodictyon phaeoclathratiforme BU-1	PELPB	324925	NAT1	765	254
Phaeodactylibacter luteus strain KCTC 42180	PHALT(KCTC 42180)	1564516	NAT1	819	272
Pontibacter chinhatensis strain LP51	PONCI(LP51)	1436961	NAT1	771	256
Pontibacter mucosus strain DSM 100162	PONMU(DSM 100162)	1649266	NAT1	771	256
Pontibacter oryzae strain KIRAN	PONOR(KIRAN)	2304593	NAT1	786	261
Pontibacter ramchanderi strain LP43	PONRA(LP43)	1179743	NAT1	759	252
Pontibacter roseus DSM 17521	PONRS(DSM 17521)	1122967	NAT1	771	256
Pontibacter virosus strain DSM 100231	PONVI(DSM 100231)	1765052	NAT1	771	256
Prolixibacter bellariivorans ATCC BAA-1284	PROBV(ATCC BAA-1284)	1408473	NAT1	759	252
Prolixibacter denitrificans strain MIC1-1	PRODE(MIC1-1)	1541063	NAT1	750	249
Pseudobacter ginsenosidimutans strain DSM 18116	PSEGN(DSM 18116)	661488	NAT1	765	254
Pseudobacter ginsenosidimutans strain Gsoil 221	PSEGN(Gsoil 221)	661488	NAT1	765	254
Pseudoflavitalea rhizosphaerae strain KACC 18655	PSERH(KACC 18655)	1884793	NAT1	765	254
Prosthecochloris aestuarii DSM 271	PROA2	290512	NAT1	771	256
Prosthecochloris marina strain V1	PROAA(V1)	2017681	NAT1	837	278
Reichenbachiella agariperforans strain DSM 26134	REIAG(DSM 26134)	156994	NAT1	813	270
Reichenbachiella faecimaris strain DSM 26133	REIFA(DSM 26133)	692418	NAT1	810	269
Reichenbachiella versicolor strain DC003	REIVE(DC003)	1821036	NAT1	795	264
Rufibacter glacialis strain MDT1-10-3	RUFGL(MDT1-10-3)	1259555	NAT1	750	249
Rufibacter tibetensis strain 1351	RUFTI(1351)	512763	NAT1	864	287
Saccharicrinis carchari strain DSM 27040	SACCC(DSM 27040)	1168039	NAT1	756	251
			NAT2	765	254
Salegentibacter echinorum strain DSM 24579	SALEC( DSM 24579)	1073325	NAT1	348	115
Sediminitomix flava strain DSM 28229	SEDFL(DSM 28229)	379075	NAT1	804	267
Siccationidurans arizonensis strain OR362-8,ATCC BAA-1266,JCM 13504	SICAR(OR362-8,ATCC BAA-1266,JCM 13504)	1227077	NAT1	789	262
Sinomicrobium pectinilyticum strain 5DNS001	SINPC( 5DNS001)	1084421	NAT1	798	265
			NAT2	747	248
Solirubrum puertoriconensis strain MC1A	SOLPR(MC1A)	1751427	NAT1	777	258
Sphingobacterium detergens strain CECT 7938	SPHDT(CECT 7938)	1145106	NAT1	831	276
Spirosoma aerolatum strain KACC 17939	SPIAE(KACC 17939)	1211326	NAT1	879	292
Spirosoma panaciterrae DSM 21099	SPIPC(DSM 21099)	1123277	NAT1	879	292
Zobellia laminariae strain KMM 3676	ZOBLA(KMM 36760	248906	NAT1	765	254
Firmicutes
Acetobacterium bakii strain DSM 8239	ACEBA(DSM 8239)	52689	NAT1	792	263
Acetobacterium paludosum strain DSM 8237	ACEPU(DSM 8237)	52693	NAT1	783	260
Acetobacterium tundrae strain DSM 917	ACETU(DSM 917)	132932	NAT1	783	260
Acetobacterium wieringae strain DSM 1911	ACEWI(DSM 1911)	52694	NAT1	771	256
Acetobacterium woodii DSM 1030	ACEWD	931626	NAT1	771	256
Alkalibaculum bacchi strain DSM 22112	ALKBA(DSM 22112)	645887	NAT1	783	260
Alicyclobacillus acidoterrestris ATCC 49025	ALIAG	1356854	NAT1	780	259
Alicyclobacillus macrosporangiidus CPP55 N687	ALIMC(CPP55)	1382304	NAT1	762	253
Aneurinibacillus thermoaerophilus strain L 420-91	ANETH (L 420-91)	143495	NAT1	753	250
Bacillus amyloliquefaciens (14 strains, only representative strains presented)	BACAM	1390
Bacillus amyloliquefaciens LL3	BACAM(LL3)	1001582	NAT1	747	248
Bacillus amyloliquefaciens subsp. plantarum (10 strains, only representative strains presented)	9BACI	492670
Bacillus amyloliquefaciens subsp. plantarum NJN6	BACAM(NJN6)	1458206	NAT1	747	248
Bacillus amyloliquefaciens subsp. plantarum CAU B946	BACAM(CAU B946)	1114958	NAT1	747	248
Bacillus anthracis (86 strains, only representative strains presented)	BACAN	1392
Bacillus anthracis CDC 684	BACAC	568206	NAT1	654	217
			NAT2	840	279
			NAT3	768	255
Bacillus anthracis str. Ames	BACAN(Ames)	198094	NAT1	654	217
			NAT2	840	279
			NAT3	768	255
Bacillus anthracis str. Sterne	BACAN(Sterne)	260799	NAT1	654	217
			NAT2	840	279
			NAT3	768	255
Bacillus anthracis strain Vollum	BACAN(Vollum)	261591	NAT1	654	217
			NAT2	840	279
			NAT3	768	255
Bacillus cereus (150 strains, only representative strains presented)	BACCE	1396
Bacillus cereus ATCC 10987	BACC1	222523	NAT1	768	255
			NAT2	792	263
			NAT3	840	279
Bacillus cereus AH603	BACCE(AH603)	526990	NAT1	768	255
			NAT2	792	263
			NAT3	843	280
Bacillus cereus BAG5X1-1	BACCE(BAG5X1-1)	1053189	NAT1	768	255
			NAT2	756	251
			NAT3	798	265
Bacillus cereus F	BACCE(F)	1126681	NAT1	768	255
			NAT2	792	263
			NAT3	840	279
Bacillus cereus VD154	BACCE(VD154)	1053238	NAT1	768	255
			NAT2	792	263
			NAT3	840	279
Bacillus licheniformis (5 strains, only representative strains presented)	BACLI	1402
Bacillus licheniformis 9945A	BACLI(9945A)	766760	NAT1	759	252
Bacillus licheniformis ATCC 14580	BACLD	279010	NAT1	759	252
Bacillus weihenstephanensis KBAB4 (Bacillus mycoides)	BACMK	315730	NAT1	768	255
			NAT2	792	263
Bacillus weihenstephanensis strain WSBC 10204 (Bacillus mycoides)	BACMY(WSBC 10204)	1405	NAT1	768	255
			NAT2	792	263
Bacillus mycoides (9 strains, only representative strains presented)	BACMY	1405
Bacillus mycoides 219298	BACMY(219298)	1405	NAT1	792	263
			NAT2	792	263
Bacillus mycoides DSM 2048	BACMY(DSM 2048)	526997	NAT1	768	255
			NAT2	792	263
Bacillus mycoides Rock1-4	BACMY(Rock1-4)	526998	NAT1	792	263
			NAT2	792	263
Bacillus mycoides Rock3-17	BACMY(Rock3-17)	526999	NAT1	792	263
			NAT2	792	263
Bacillus mycoides strain ATCC 6462	BACMY(ATCC 6462)	1405	NAT1	768	255
			NAT2	792	263
Bacillus megaterium (4 strains, only representative strains presented)	BACME	1404
Bacillus flexus 27Col1.1E (Priestia flexa )	PRIFL(27Col1.1E)	1292043	NAT1	756	251
Bacillus megaterium WSH-002	BACMW	1006007	NAT1	759	252
Bacillus thuringiensis serovar andalousiensis BGSC 4AW1 (Bacillus cereus group)	BACTU(BGSC 4AW1)	527032	NAT1	756	251
			NAT2	792	263
			NAT3	840	279
			NAT4	768	255
Bacillus thuringiensis serovar morrisoni strain HD 600	BACTM(HD 600)	1441	NAT1	768	255
			NAT2	792	263
			NAT3	837	278
			NAT4	807	268
			NAT5	840	279
			NAT6	810	269
			NAT7	816	271
Bacillus thuringiensis serovar sotto str. T04001	BACTS	527026	NAT1	768	255
			NAT2	609	202
			NAT3	615	204
			NAT4	801	266
Bacillus subtilis (28 strains, only representative strains presented)	BACIU	1423
Bacillus subtilis Bs-916	BACIU(Bs-916)	1423	NAT1	747	248
Bacillus subtilis B-1	BACIU(B-1)	1423	NAT1	747	248
Bacillus subtilis BEST7613	BACIU(BEST7613)	1204343	NAT1	765	254
Bacillus subtilis KCTC 1028	BACIU(KCTC 1028)	1136873	NAT1	765	254
Bacillus subtilis subsp. spizizenii str. W23	BACPZ	655816	NAT1	756	251
Bacillus subtilis subsp. spizizenii TU-B-10	BACPT	1052585	NAT1	756	251
Bacillus subtilis subsp. subtilis str. 168	BACSU	224308	NAT1	765	254
Bacillus subtilis subsp. subtilis str. AG1839	BACIU(AG1839)	1221328	NAT1	765	254
Bacillus sonorensis L12 (Bacillus subtilis group)	BACNN(L12)	1274524	NAT1	762	253
Bacillus atrophaeus (4 strains, only representative strains presented)	BACAT	1452
Bacillus aryabhattai strain C765 (Priestia aryabhattai)	PRIAR(C765)	412384	NAT1	756	251
Bacillus aryabhattai strain GZ03 (Priestia aryabhattai)	PRIAR(GZ03)	412384	NAT1	756	251
Bacillus atrophaeus UCMB-5137	BACAT	1239783	NAT1	759	252
Bacillus atrophaeus 1942	BACA1	720555	NAT1	762	253
Bacillus bombysepticus str. Wang	BACBO(Wang)	1330043	NAT1	768	255
			NAT2	792	263
			NAT3	840	279
Bacillus clausii KSM-K16	BACSK	66692	NAT1	813	270
Bacillus halodurans C-125	BACHD	272558	NAT1	831	276
Bacillus indicus LMG 22858	METID(LMG 22858)	1458122	NAT1	783	260
Bacillus infantis NRRL B-14911	BACIF(NRRL B-14911)	1367477	NAT1	741	246
Bacillus methylotrophicus strain J-D34 (Bacillus velezensis)	BACVE(J-D34)	492670	NAT1	747	248
Bacillus methylotrophicus strain JS25R (Bacillus velezensis)	BACVE(JS25R)	492670	NAT1	747	248
Bacillus methylotrophicus strain YJ11-1-4	BACVE(YJ11-1-4)	492670	NAT1	747	248
Bacillus pumilus MTCC B6033	BACPU(MTCC B6033)	1408	NAT1	744	247
Bacillus pumilus SAFR-032	BACP2	315750	NAT1	747	248
Bacillus pumilus W3	BACPU(W3)	1408	NAT1	744	247
Bacillus pseudomycoides DSM 12442	BACPS(DSM 12442)	527000	NAT1	792	263
			NAT2	792	263
Bacillus sp. 7_6_55CFAA_CT2	BAC72	665957	NAT1	768	255
			NAT2	792	263
			NAT3	840	279
Bacillus sp. 17376	BAC76	977905	NAT1	786	261
Bacillus sp. 171095_106	BAC06	1286363	NAT1	753	250
Bacillus sp. MSP5.4	BACM4	1071069	NAT1	759	252
Bacillus sp. OxB-1	BACSX	98228	NAT1	756	251
Bacillus sp. SB47	BACB9	1071079	NAT1	759	252
Bacillus sp. SB49	BACB7	1071080	NAT1	753	250
Bacillus sp. X1	BACX1	498382	NAT1	753	250
Bacillus toyonensis BCT-7112	BACOO(BCT-7112)	1415784	NAT1	768	255
			NAT2	792	263
			NAT3	840	279
Blautia hominis strain KB1	BLAHM(KB1)	2025493	NAT1	786	261
Blautia marasmi strain Marseille-P2377	BLAMA(Marseille-P2377 )	1917868	NAT1	786	261
Blautia producta ATCC 27340 = DSM 2950	BLAPR(ATCC 27340 = DSM 2950 )	1121114	NAT1	786	261
			NAT2	789	262
Blautia schinkii DSM 10518	BLASC(DSM 10518)	1410649	NAT1	786	261
Brevibacillus brevis (Brevibacillus brevis NBRC 100599)	BREBN	358681	NAT1	777	258
Brevibacillus laterosporus strain B9	BRELA(B9)	1465	NAT1	843	280
Brevibacillus nitrificans strain JCM 15774	BRENI(JCM 15774)	651560	NAT1	849	282
Brevibacillus panacihumi W25	BREPN(W25)	1408254	NAT1	786	261
Clostridium carboxidivorans P7	CLOCR(P7)	536227	NAT1	807	268
Clostridium magnum DSM 2767	CLOMA(DSM 2767)	1121326	NAT1	789	262
Clostridium sp. D5	CLOD5	556261	NAT1	819	272
Clostridium sp. SY8519	CLOSS	1042156	NAT1	840	279
[Clostridium] viride DSM 6836	CLOVI(DSM 6836 Q32)	1121344	NAT1	774	257
			NAT2	807	268
Desmospora sp. 8437	DES87	997346	NAT1	750	249
			NAT2	753	250
Desulfitobacterium hafniense DCB-2	DESHD	272564	NAT1	801	266
Desulfitobacterium hafniense TCP-A	DESHA(TCP-A)	872024	NAT1	801	266
Desulfitobacterium hafniense Y51	DESHY	138119	NAT1	801	266
Desulfosporosinus acidiphilus SJ4	DESAJ	646529	NAT1	795	264
Eubacterium barkeri strain VPI 5359	EUBBA (VPI 5359)	1528	NAT1	801	266
Exiguobacterium antarcticum B7	EXIAB	1087448	NAT1	789	262
Exiguobacterium sibiricum 7-3	EXISI(7-3)	1397698	NAT1	762	253
Exiguobacterium sibiricum 255-15	EXIS2	262543	NAT1	792	263
Exiguobacterium undae 190-11	EXIUN(190-11)	1397695	NAT1	762	253
Exiguobacterium undae DSM 14481	EXIUN(DSM 14481)	1397693	NAT1	762	253
Halobacillus dabanensis strain HD-02	HALDA(HD-02)	240302	NAT1	765	254
Halobacillus trueperi strain HT-01	HALTP(HT-01)	156205	NAT1	765	254
Hungateiclostridium cellulolyticum CD2 (Acetivibrio cellulolyticus CD2)	HUNCE(CD2)	509191	NAT1	768	255
Kurthia sp. JC8E (Kurthia senegalensis)	KURSE(JC8E)	1033740	NAT1	732	243
Lactococcus lactis isolate CF101	LACLT( CF101 )	1358	NAT1	804	267
Lactococcus lactis isolate CF103	LACLT(CF103)	1358	NAT1	804	267
Lactococcus lactis isolate CF105	LACLT(CF105)	1358	NAT1	804	267
Lactococcus lactis isolate CF107	LACLT(CF107)	1358	NAT1	804	267
Lactococcus lactis isolate CF108	LACLT(CF108)	1358	NAT1	789	262
Lactococcus lactis strain M178B.2 NODE_42	LACLT(M178B.2 NODE_42)	1358	NAT1	804	267
Lactococcus lactis strain WG2	LACLT(WG2)	1358	NAT1	804	267
Lactococcus lactis subsp. cremoris A76	LACLC(A76)	1104322	NAT1	804	267
Lactococcus lactis subsp. cremoris GE214	LACLC(GE214)	1415168	NAT1	804	267
Lactococcus lactis subsp. cremoris HP contig00176	LACLC(HP contig00176)	1295827	NAT1	804	267
Lactococcus lactis subsp. cremoris IBB477	LACLC(IBB477)	1449093	NAT1	804	267
Lactococcus lactis subsp. cremoris KW2	LACLC(KW2)	1295826	NAT1	804	267
Lactococcus lactis subsp. cremoris NBRC 100676	LACLC(NBRC 100676)	1348655	NAT1	804	267
Lactococcus lactis subsp. cremoris NZ9000	LACLN	746361	NAT1	804	267
Lactococcus lactis subsp. cremoris MG1363	LACLM	416870	NAT1	804	267
Lactococcus lactis subsp. cremoris TIFN1	LACLC(TIFN1)	1234871	NAT1	804	267
Lactococcus lactis subsp. cremoris TIFN3	LACLC(TIFN3)	1234873	NAT1	804	267
Lactococcus lactis subsp. cremoris TIFN5	LACLC(TIFN35)	1234875	NAT1	804	267
Lactococcus lactis subsp. cremoris UC509.9	LACLC(UC509.9)	1111678	NAT1	804	267
Lactococcus lactis subsp. cremoris strain 158	LACLC(158)	1359	NAT1	804	267
Lactococcus lactis subsp. cremoris strain 3107 NODE_15	LACLC(3107)	1359	NAT1	804	267
Lactococcus lactis subsp. cremoris strain 3107	LACLC	1359	NAT1	804	267
Lactococcus lactis subsp. cremoris strain A17	LACLC(A17)	1359	NAT1	804	267
Lactococcus lactis subsp. cremoris strain ASCC 1263	LACLC(ASCC 1263)	1359	NAT1	804	267
Lactococcus lactis subsp. cremoris strain ASCC880900	LACLC(ASCC880900)	1359	NAT1	804	267
Lactococcus lactis subsp. cremoris strain ATCC 19257	LACLC( ATCC 19257)	1359	NAT1	804	267
Lactococcus lactis subsp. cremoris strain ATCC 19257 1127	LACLC	1359	NAT1	804	267
Lactococcus lactis subsp. cremoris strain B40	LACLC(B40)	1359	NAT1	804	267
Lactococcus lactis subsp. cremoris strain C4	LACLC(C4)	1359	NAT1	804	267
Lactococcus lactis subsp. cremoris strain DPC 6855 NODE_6	LACLC( DPC 6855 NODE_6)	1359	NAT1	804	267
Lactococcus lactis subsp. cremoris strain DPC6856 00012	LACLC(DPC6856 00012)	1359	NAT1	804	267
Lactococcus lactis subsp. cremoris strain DPC6860 00019	LACLC(DPC6860 00019)	1359	NAT1	804	267
Lactococcus lactis subsp. cremoris strain FAM 17891	LACLC(FAM 17891)	1359	NAT1	804	267
Lactococcus lactis subsp. cremoris strain FG2	LACLC(FG2)	1359	NAT1	804	267
Lactococcus lactis subsp. cremoris strain HP contig_12	LACLC (HP contig_1)	1359	NAT1	804	267
Lactococcus lactis subsp. cremoris strain JM1	LACLC (JM1)	1359	NAT1	804	267
Lactococcus lactis subsp. cremoris strain JM2	LACLC (JM2)	1359	NAT1	804	267
Lactococcus lactis subsp. cremoris strain KMB	LACLC (KMB)	1359	NAT1	804	267
Lactococcus lactis subsp. cremoris strain LMG6897	LACLC ( LMG6897)	1359	NAT1	804	267
Lactococcus lactis subsp. cremoris strain Mast36	LACLC (Mast36)	1359	NAT1	804	267
Lactococcus lactis subsp. cremoris strain NCDO763	LACLC (NCDO763)	1359	NAT1	804	267
Lactococcus lactis subsp. cremoris strain N41	LACLC (N41)	1359	NAT1	804	267
Lactococcus lactis subsp. cremoris strain UC109	LACLC (UC109)	1359	NAT1	804	267
Lactococcus lactis subsp. cremoris strain V4	LACLC (V4)	1359	NAT1	804	267
Lactococcus lactis subsp. lactis strain 511	LACLL(511)	1360	NAT1	804	267
Lactococcus lactis subsp. lactis strain 511 BV59	LACLL(511 BV59)	1360	NAT1	810	269
Lactococcus lactis subsp. lactis strain KF282	LACLL (KF282)	1360	NAT1	810	269
Lactococcus lactis subsp. lactis strain WFLU12	LACLL (WFLU12)	1360	NAT1	810	269
Lactococcus lactis subsp. tructae strain DSM 21502	LACLT(DSM 21502)	542833	NAT1	804	267
Lysinibacillus fusiformis strain RB-21	LYSFU(RB-21)	28031	NAT1	810	269
Lysinibacillus sphaericus CBAM5	LYSSH(CBAM5)	1400869	NAT1	747	248
Lysinibacillus sphaericus C3-41	LYSSC	444177	NAT1	747	248
Lysinibacillus sphaericus OT4b.31	LYSSH(OT4b.31)	1285586	NAT1	744	247
Oceanobacillus kimchii X50	OCEKI(X50)	1238184	NAT1	768	255
Oxobacter pfennigii strain DSM 3222	OXOPF(DSM 3222)	36849	NAT1	780	259
			NAT2	819	272
Paenibacillaceae bacterium isolate MGYG-HGUT01436	PAEBC(MGYG-HGUT01436 )	2003592	NAT1	786	261
			NAT2	753	250
Paenibacillus antri strain SYSU K30003	PAEAN(SYSU K30003)	2582848	NAT1	765	254
Paenibacillus barengoltzii G22	PAEBR(G22)	1235795	NAT1	867	288
Paenibacillus cellulositrophicus strain KACC 16577	PAECE(KACC 16577)	562959	NAT1	786	261
			NAT2	768	255
Paenibacillus chibensis strain NBRC 15958	PAECH(NBRC 15958 )	59846	NAT1	807	268
Paenibacillus chitinolyticus strain KCCM 41400	PAECI(KCCM 41400)	79263	NAT1	786	261
			NAT2	753	250
			NAT3	900	299
Paenibacillus favisporus strain Y7	PAEFA(Y7)	221028	NAT1	786	261
			NAT2	747	248
Paenibacillus ferrarius strain CY1	PAEFE(CY1)	1469647	NAT1	777	258
Paenibacillus mesophilus strain SYSU K30004	PAEME(SYSU K30004)	2582849	NAT1	786	261
Paenibacillus mucilaginosus 3016	PAEMU(3016)	1116391	NAT1	870	289
			NAT2	798	265
Paenibacillus mucilaginosus KNP414	PAEMK	1036673	NAT1	870	289
			NAT2	798	265
Paenibacillus mucilaginosus K02	PAEMU(K02)	997761	NAT1	870	289
Paenibacillus pinisoli strain JCM 19203	PAEPI(JCM 19203)	1276110	NAT1	789	262
Paenibacillus polymyxa A18	PAEPO(A18)	1414587	NAT1	867	288
Paenibacillus polymyxa ATCC 842	PAEPO(ATCC 842)	1036171	NAT1	867	288
Paenibacillus polymyxa CF05	PAEPO(CF05)	136407	NAT1	867	288
Paenibacillus polymyxa CICC 10580	PAEPO(CICC 10580)	1406	NAT1	867	288
Paenibacillus polymyxa SC2	PAEPS	886882	NAT1	867	288
Paenibacillus senegalensis JC66	PAESE(JC66)	1033743	NAT1	771	256
Paenibacillus sp. HGH0039	PAEH9	1078505	NAT1	786	261
			NAT2	753	250
Paenibacillus sp. JDR-2	PAESJ	324057	NAT1	771	256
Paenibacillus sp. Y412MC10	GEOS4	481743	NAT1	876	291
			NAT2	783	260
Paenibacillus taiwanensis DSM 18679	PAETA(DSM 18679)	1122926	NAT1	822	273
Paenibacillus terrae HPL-003	PAETH	985665	NAT1	873	290
Paenibacillus thiaminolyticus strain NRRL B-4156	PANTH	49283	NAT1	789	262
Planococcus salinus strain LCB217	PLASU(LCB217)	1848460	NAT1	768	255
Planomicrobium okeanokoites strain MarseilleP2029	PLAOK	244	NAT1	768	255
Pontibacillus halophilus JSM 076056	PONHA(JSM 076056)	1385510	NAT1	777	258
Quasibacillus thermotolerans strain SGZ-8	QUATH(SGZ-8)	1221996	NAT1	774	257
Ruminococcus flavefaciens AE3010	RUMFL(AE3010)	1384066	NAT1	765	254
Sporosarcina luteola strain NBRC 105378	SPOLU(NBRC 105378)	582850	NAT1	744	247
Sporosarcina newyorkensis 2681	SPONE(2681)	1027292	NAT1	786	261
Sporobacter termitidis DSM 10068	SPOTE(DSM 100680)	1123282	NAT1	801	266
Staphylococcus aureus (242 strains, only representative strains presented)	STAAU	1280
Staphylococcus aureus M0055	STAAU(M0055)	1158508	NAT1	795	264
Staphylococcus aureus M1228	STAAU(M1228)	1303785	NAT1	801	266
Staphylococcus aureus subsp. aureus (75 strains, only representative strains presented)	N/A	46170
Staphylococcus aureus subsp. aureus CN1	STAAU	1193576	NAT1	795	264
Staphylococcus aureus subsp. aureus H-EMRSA-15	STAAU	1280	NAT1	801	266
Staphylococcus epidermidis (6 strains, only representative strains presented)	STAEP	1282
Staphylococcus epidermidis APO27	STAEP(APO27)	1345000	NAT1	786	261
Staphylococcus epidermidis APO35	STAEP(APO27)	1344999	NAT1	786	261
Staphylococcus epidermidis CIM28	STAEP(CIM28)	1344989	NAT1	786	261
Staphylococcus epidermidis CIM37	STAEP(CIM37)	1344990	NAT1	786	261
Staphylococcus epidermidis CIM40	STAEP(CIM40)	1344998	NAT1	786	261
Staphylococcus epidermidis FRI909	STAEP(FRI909)	764544	NAT1	786	261
Staphylococcus epidermidis MC16	STAEP(MC16)	1344997	NAT1	786	261
Staphylococcus epidermidis MC19	STAEP(MC19)	1344996	NAT1	786	261
Staphylococcus epidermidis MC28	STAEP(MC28)	1344995	NAT1	786	261
Staphylococcus epidermidis NIHLM023	STAEPNIHLM023)	979211	NAT1	786	261
Staphylococcus epidermidis RP62A	STAEQ	176279	NAT1	786	261
Staphylococcus epidermidis Scl19	STAEP(Scl19)	1344994	NAT1	786	261
Staphylococcus epidermidis Scl22	STAEP(Scl22)	1344993	NAT1	786	261
Staphylococcus epidermidis UC7032	STAEP(UC7032)	1327991	NAT1	786	261
Staphylococcus epidermidis VCU118	STAEP(VCU118)	904336	NAT1	786	261
Staphylococcus epidermidis VCU128	STAEP(VCU128)	904344	NAT1	786	261
Staphylococcus epidermidis WI05	STAEP(WI05)	1344988	NAT1	786	261
Staphylococcus epidermidis WI09	STAEP(WI09)	1344987	NAT1	786	261
Staphylococcus epidermidis W23144	STAEP(W23144)	525376	NAT1	786	261
Staphylococcus epidermidis strain ABKUX	STAEP(ABKUX)	1282	NAT1	786	261
Staphylococcus epidermidis strain APC 3784	STAEP(APC3784)	1282	NAT1	786	261
Staphylococcus epidermidis strain ATCC 12228	STAEP(ATCC 12228)	1282	NAT1	786	261
Staphylococcus epidermidis strain DE0349	STAEP(DE0349)	1282	NAT1	786	261
Staphylococcus epidermidis strain DE0481	STAEP(DE0481)	1282	NAT1	786	261
Staphylococcus epidermidis strain MRSE 52-2	STAEP(MRSE 52-2)	1282	NAT1	786	261
Staphylococcus epidermidis strain NCTC12100	STAEP(NCTC12100)	1282	NAT1	786	261
Staphylococcus epidermidis strain SA6	STAEP(SA6)	1282	NAT1	786	261
Staphylococcus epidermidis strain SA8	STAEP(SA8)	1282	NAT1	786	261
Staphylococcus epidermidis strain SB7b	STAEP(SB7b)	1282	NAT1	786	267
Staphylococcus epidermidis strain SB7c	STAEP(SB7c)	1282	NAT1	786	261
Staphylococcus epidermidis strain SCH-15	STAEP(SCH-15)	1282	NAT1	786	261
Staphylococcus epidermidis strain SE36	STAEP(SE36)	1282	NAT1	786	261
Staphylococcus epidermidis strain SE46	STAEP(SE46)	1282	NAT1	786	261
Staphylococcus epidermidis strain SE54	STAEP(SE54)	1282	NAT1	786	261
Staphylococcus epidermidis strain SE57	STAEP(SE57)	1282	NAT1	786	261
Staphylococcus epidermidis strain SE95	STAEP(SE95)	1282	NAT1	786	261
Staphylococcus epidermidis strain SNUC 1329	STAEP(SNUC 1329)	1282	NAT1	765	254
Staphylococcus epidermidis strain S10	STAEP(S10)	1282	NAT1	786	261
Staphylococcus felis strain ATCC 49168	STAFE(ATCC 49168)	46127	NAT1	780	259
Staphylococcus haemolyticus JCSC1435	STAHJ	279808	NAT1	786	261
Staphylococcus hyicus ATCC 11249	STAHY(ATCC 11249)	1284	NAT1	792	263
Staphylococcus lugdunensis (3 strains, only representative strains presented)	STALU	28035
Staphylococcus capitis CR01	STACP	1296619	NAT1	786	261
Staphylococcus lugdunensis N920143	STALN	1034809	NAT1	798	265
Staphylococcus pasteuri SP1	STAPA(SP10)	1276282	NAT1	786	261
Staphylococcus pseudintermedius HKU10-03	STAPH	937773	NAT1	807	268
Staphylococcus pseudintermedius ED99	STAPE	984892	NAT1	807	268
Staphylococcus pseudintermedius E140	STAPS(E140)	1266717	NAT1	807	268
Staphylococcus sp. HGB0015	STAH5	1078083	NAT1	792	263
Staphylococcus warneri SG1	STAWS	1194526	NAT1	786	261
Staphylospora marina strain SCSIO 07575	STAMR( SCSIO 07575)	2490858	NAT1	762	253
Thalassobacillus devorans MSP14	THADE(MSP14)	1401258	NAT1	783	260
Thermoactinomyces daqus strain H-18	THEDA(H-180)	1329516	NAT1	750	249
Virgibacillus sp. Vm-5 (Virgibacillus massiliensis)	VIRMA(Vm-5)	1462526	NAT1	759	252
Haloplasmatales/Tenericutes
Haloplasma contractile SSD-17B	HALCN(SSD-17B)	1033810	NAT1	798	265
Nitrospinae
Nitrospina gracilis 3/211	NITG3	1266370	NAT1	798	265
Nitrospirae
Nitrospira defluvii	NITDE	330214	NAT1	774	257
Nitrospira lenta	NITLE	1436998	NAT1	765	254
unclassified Nitrospirae
Nitrospirae bacterium isolate GW928	NITBA(GW928)	2026887	NAT1	843	280
Proteobacteria
Alphaproteobacteria
Acidisphaera sp. S103	ACISS	1747223	NAT1	852	283
Agromonas oligotrophica S58 (Bradyrhizobium oligotrophicum S58)	BRAOO(S58)	1245469	NAT1	729	242
			NAT2	816	271
Altererythrobacter atlanticus strain 26DY36	ALTAT( 26DY36)	1267766	NAT1	1032	343
Altererythrobacter sp. Ery1 105 (Pelagerythrobacter aerophilus)	PELAO(Ery1)	2306995	NAT1	846	281
Ancylobacter pratisalsi strain DSM 102029	ANCPR(DSM 102029)	1745854	NAT1	888	295
Aquabacter cavernae strain Sn-9-2	AQUCV(Sn-9-2)	2496029	NAT1	846	281
Arsenicitalea aurantiaca strain 42-50	ARSAU(42-50)	1783274	NAT1	855	284
Bosea lathyri strain DSM 26656	BOSLA(DSM 266560	1036778	NAT1	822	273
Bosea sp. BK604	BOSB4	2512180	NAT1	819	272
Bosea sp. F3-2	BOSF2	2599640	NAT1	846	281
Bosea sp. OK403	BOSO3	1855286	NAT1	849	282
Bosea sp. WAO	BOSWO	406341	NAT1	825	274
Bosea sp. 1131 (Bosea psychrotolerans)	BOSPS(1131)	1871628	NAT1	828	275
Bosea vaviloviae strain Vaf18	BOSVA(Vaf18)	1526658	NAT1	828	275
Bradyrhizobium sp. BTAi1	BRASB	288000	NAT1	816	271
			NAT2	816	271
Bradyrhizobium sp. DOA9	BRAD9	1126627	NAT1	855	284
Bradyrhizobium sp. ORS 278	BRASO	114615	NAT1	816	271
			NAT2	816	271
Candidatus Filomicrobium marinum strain Y	CANFI(Y)	1608628	NAT1	825	274
Caulobacter crescentus CB15	CAUVC	190650	NAT1	828	275
Caulobacter crescentus NA1000	CAUVN	565050	NAT1	828	275
Caulobacter henricii strain CB4	CAUHE(CB4)	69395	NAT1	861	286
Caulobacter henricii strain CF287	CAUHE(CF287)	69395	NAT1	876	291
Caulobacter flavus strain RHGG3	CAUFA(RHGG3)	1679497	NAT1	855	284
Caulobacter mirabilis strain FWC 38	CAUMI(FWC 38)	69666	NAT1	816	271
Caulobacter radicis strain 736	CAURD(736)	2172650	NAT1	855	284
Caulobacter rhizosphaerae strain KCTC 52515	CAURH(KCTC 52515)	2010972	NAT1	876	291
Caulobacter segnis ATCC 21756	CAUST	509190	NAT1	852	283
Caulobacter segnis strain TK0059	CAUST	509190	NAT1	852	283
Caulobacter sp. 602-1	CAU61	2492472	NAT1	852	283
Caulobacter sp. 774	CAU74	2172652	NAT1	873	290
Caulobacter sp. AP07	CAUA7	1144304	NAT1	876	291
Caulobacter sp. BK020	CAUB0	2512117	NAT1	876	291
Caulobacter sp. FWC2	CAUF2	69664	NAT1	852	283
Caulobacter sp. Ji-3-8	CAUSO(Ji-3-8)	2708539	NAT1	864	287
Caulobacter sp. K31	CAUSK	366602	NAT1	876	291
Caulobacter sp. Root342	CAUR2	1736519	NAT1	855	284
Caulobacter sp. Root343	CAUR3	1736520	NAT1	855	284
Caulobacter sp. Root655	CAUR5	1736578	NAT1	879	292
Caulobacter sp. Root1472	CAUT2	1736470	NAT1	876	291
Caulobacter sp. Root487D2Y	CAURY	1736547	NAT1	876	291
Caulobacter sp. URHA0033	CAUU3	1298862	NAT1	876	291
Caulobacter vibrioides strain CB2A	CAUVI(CB2A)	155892	NAT1	852	283
Caulobacter zeae strain 410 SGCZ11	CAUZE(410 SGCZ11)	2055137	NAT1	855	284
Chelatococcus asaccharovorans strain DSM 6462	CHEAS(DSM 6462)	28210	NAT1	846	281
Chelativorans sp. J32	CHEJ2	935840	NAT1	816	271
Chelativorans sp. lm92 (Chelativorans sp. UJN715) Chelativorans alearense	CHEAE(lm92)	2681495	NAT1	816	271
Chelativorans sp. lm93 (Chelativorans xinjiangense)	CHEXI(lm93)	2681485	NAT1	816	271
Devosia crocina strain IPL20	DEVCR( IPL20)	429728	NAT1	942	313
Devosia elaeis strain S37	DEVEL(S37)	1770058	NAT1	855	284
Devosia geojensis strain BD-c194	DEVGE(BD-c194)	443610	NAT1	834	277
Devosia ginsengisoli strain Gsoil 520	DEVGI(Gsoil 520)	400770	NAT1	828	275
Devosia limi DSM 17137	DEVLI(DSM 17137)	1121477	NAT1	837	278
Devosia lucknowensis strain L15	DEVLU(L15)	1096929	NAT1	843	280
Devosia riboflavina strain IFO13584	DEVRI( IFO13584)	46914	NAT1	837	278
Devosia soli strain GH2-10	DEVSO(GH2-10)	361041	NAT1	831	276
Devosia sp. I507	DEVI7	2083786	NAT1	837	278
Devosia sp. L53-10-65 (Devosia marina)	DEVMR( L53-10-65)	2683198	NAT1	837	278
Devosia sp. Leaf64	DEVL4	1736229	NAT1	852	283
Devosia sp. Leaf420	DEVL0	1736374	NAT1	852	283
Devosia sp. Root436	DEVR6	1736537	NAT1	831	276
Devosia sp. Root635	DEVR5	1736575	NAT1	837	278
Devosia sp. Root685	DEVR8	1736587	NAT1	837	278
Devosia sp. PTEAB7WZ	DEVPZ	2135613	NAT1	837	278
Devosia sp. YR412	DEVY2	1881030	NAT1	837	278
Devosia submarina strain JCM 18935	DEVSU(JCM 18935)	1173082	NAT1	837	278
Dongia sp. URHE0060	DONU0	1380391	NAT1	813	270
Enhydrobacter aerosaccus strain ATCC 27094	ENHAE(ATCC 27094)	225324	NAT1	816	271
Ensifer adhaerens OV14	ENSAD(OV14)	1416753	NAT1	852	283
Ensifer glycinis strain CCBAU 23380	ENSGL(CCBAU 23380)	1472378	NAT1	846	281
Ensifer sp. AP48	ENSA8	2135475	NAT1	846	281
Ensifer sp. Root278	ENSR8	1736509	NAT1	846	281
Enterovirga rhinocerotis strain DSM 25903	ENTRH(DSM 25903)	1339210	NAT1	813	270
Erythrobacter pelagi strain JCM 17468 (Qipengyuania pelagi)	QIPPE(JCM 17468)	994320	NAT1	804	267
Euryhalocaulis caribicus strain JL2009	EURCA(JL2009)	1161401	NAT1	1200	399
Filomicrobium insigne strain CGMCC 1.6497	FILIN(CGMCC 1.6497)	418854	NAT1	825	274
Hansschlegelia zhihuaiae strain S 113	HANZH(S 113)	405005	NAT1	1104	367
Henriciella algicola strain CCUG67844	HENAG(CCUG67844)	1608422	NAT1	861	286
Henriciella marina DSM 19595	HENMA(DSM 19595)	1121949	NAT1	873	290
Henriciella pelagia strain LA220	HENPA(LA220)	1977912	NAT1	831	276
Hyphomicrobium nitrativorans NL23	HYPNT(NL23)	1029756	NAT1	831	276
Inquilinus limosus strain I sc_100	INQLI(I sc_100)	171674	NAT1	834	277
Kordiimonas lipolytica strain M41	KORLI(M41)	1662421	NAT1	954	317
Labrys neptuniae strain KNU-23	LABNE(KNU-23)	376174	NAT1	846	281
Maritimibacter alkaliphilus HTCC2654	MARAL(HTCC2654)	314271	NAT1	816	271
Mesorhizobium amorphae CCNWGS0123	MESAM(CCNWGS0 123)	1082933	NAT1	831	276
Mesorhizobium australicum WSM2073	MESAW	754035	NAT1	834	277
Mesorhizobium loti MAFF303099	RHILO	266835	NAT1	813	270
			NAT2	837	278
Mesorhizobium loti NZP2037	RHILI(NZP2017)	935546	NAT1	837	278
Mesorhizobium loti R7A	RHILI(R7A)	935547	NAT1	837	278
Mesorhizobium loti R88b	RHILI(R88b)	935548	NAT1	837	278
Mesorhizobium opportunistum WSM2075	MESOW	536019	NAT1	834	277
Methylobacterium extorquens DM4	METED	661410	NAT1	1131	376
Methylovirgula sp. 4M-Z18	MET48	2293567	NAT1	855	284
Microvirga sp. WSM3557	MICLD(WSM3557)	864069	NAT1	819	272
Nitratireductor soli strain ZZ-1	NITSO(ZZ-1)	1670619	NAT1	882	293
Nitratireductor sp. CAU 1489 (Nitratireductor arenosus)	NITAR(CAU 1489)	2682096	NAT1	879	292
Nitratireductor sp. StC3	NITS3	2126741	NAT1	834	277
Novosphingobium aromaticivorans DSM 12444	NOVAD	279238	NAT1	846	281
			NAT2	882	293
Novosphingobium sp. CCH12-A3	NOVC3	1768752	NAT1	918	305
Novosphingobium sp. FSY-9 (Novosphingobium umbonatum)	NOVUM(FSY-9 )	1908524	NAT1	840	279
Novosphingobium sp. PP1Y	NOVP1	702113	NAT1	912	303
Novosphingobium sp. THN1	NOVT1	1016987	NAT1	618	205
Novosphingobium stygium strain ATCC 700280 (1282-Novosphingobium aromaticivorans DSM 12444)	NOVAR	48935	NAT1	909	302
Novosphingobium subterraneum NBRC 16086	NOVSU(NBRC 16086)	1219057	NAT1	918	305
Novosphingobium taihuense strain CGMCC 1.3432	NOVTA(CGMCC 1.3432)	260085	NAT1	846	281
Novosphingobium tardaugens NBRC 16725 (Caenibius tardaugens)	CAETR(NBRC 16725)	1219035	NAT1	813	270
Parvibaculum lavamentivorans DS-1	PARL1	402881	NAT1	837	278
Phenylobacterium immobile ATCC 35973	PHEIM(ATCC 35973)	31967	NAT1	837	278
Phenylobacterium kunshanense strain BUT-10	PHEKU(BUT-10)	1445034	NAT1	822	273
Phenylobacterium sp. CCH9-H3	PHEC3	1768774	NAT1	813	270
Phenylobacterium sp. CCH12-B4	PHEC4	1768784	NAT1	777	258
Phenylobacterium sp. Root700	PHER0	1736591	NAT1	810	269
Phenylobacterium zucineum HLK1	PHEZH	450851	NAT1	804	267
			NAT2	744	247
Phyllobacteriaceae bacterium Z3-1	PHYBT(Z3-1)	2448161	NAT1	834	277
Ponticaulis koreensis DSM 19734	PONKO(DSM 19734)	551789	NAT1	831	276
Pseudolabrys sp. FHR47	PSEF7	2562284	NAT1	825	274
Pseudolabrys sp. GY_H H_1	PSEG1	2292256	NAT1	825	274
Pseudolabrys taiwanensis strain CC-BB4	PSETI(CC-BB4)	331696	NAT1	852	283
Reyranella massiliensis 521	REYMA(521)	1205680	NAT1	837	278
Reyranella sp. CPCC 100927		2599616	NAT1	819	272
Rhizobium etli CFN 42	RHIEC	347834	NAT1	792	263
Rhizobium mesoamericanum STM3625	RHIMM(STM3625)	1211777	NAT1	846	281
Rhodospirillaceae bacterium SYSU D60006	RHOBC(SYSU D60006)	2268029	NAT1	837	278
Rhodospirillaceae bacterium SYSU D60009	RHOBC(SYSU D60009)	2268030	NAT1	831	276
Rhodospirillum centenum SW	RHOCS	414684	NAT1	822	273
Rhodovastum atsumiense strain DSM 21279	RHOAS(DSM 21279)	504468	NAT1	846	281
Ruegeria sp. Alg231-54	RUEA4	1922221	NAT1	813	270
Shimia isoporae strain DSM 26433	SHIIS(DSM 26433)	647720	NAT1	882	293
Shinella zoogloeoides strain PQ7	SHIZO(PQ7)	352475	NAT1	846	281
Sinorhizobium fredii NGR234	SINFN	394	NAT1	711	236
Sinorhizobium fredii NGR234 plasmid pNGR234b		394	NAT1	681	226
Sphingobium sp. SYK-6	SPHSK	627192	NAT1	870	289
Sphingomonas fennica strain K101	SPHFE(K101 C549)	114404	NAT1	834	277
Sphingomonas haloaromaticamans strain P3	SPHHA(P3)	653954	NAT1	834	277
Sphingomonas melonis C3	SPHML(C3)	1090316	NAT1	819	272
Sphingomonas melonis DAPP-PG224	SPHML(DAPP-PG224)	1090320	NAT1	819	272
Sphingomonas melonis FR1	SPHML(FR1)	1090317	NAT1	819	272
Sphingomonas paucimobilis strain EPA505	SPHPI(EPA505)	13689	NAT1	858	285
Sphingomonas phyllosphaerae 5.2	SPHPH(5.2)	1090318	NAT1	843	280
Sphingomonas phyllosphaerae FA2	SPHPH(FA2)	1090319	NAT1	834	277
Sphingomonas sanxanigenens DSM 19645	SPHSN(DSM 19645)	1123269	NAT1	846	281
Sphingomonas sp. K2R01-6 Segkk1	SPHK1	2320861	NAT1	870	289
Sphingomonas sp. MM-1	SPHM1	745310	NAT1	834	277
Sphingomonas wittichii RW1	SPHWW	392499	NAT1	1131	376
Sphingopyxis alaskensis RB2256	SPHAL	317655	NAT1	879	292
Sphingopyxis flava strain R11H	SPHFL( R11H)	1507287	NAT1	870	289
Sphingopyxis indica strain DS15	SPHIN( DS15)	436663	NAT1	879	292
Sphingopyxis sp. 113P3	SPHS1	292913	NAT1	870	289
Sphingopyxis sp. C-1	SPHC1	262667	NAT1	879	292
Sphingopyxis sp. GW247-27LB	SPHGW	2012632	NAT1	870	289
Sphingopyxis sp. HIX	SPHHX	1759074	NAT1	846	281
Sphingopyxis sp. HXXIV	SPHHV	1759075	NAT1	846	281
Sphingopyxis sp. L1A2A	SPHL1	2502247	NAT1	783	260
Sphingopyxis sp. LC363	SPHL3	1120705	NAT1	882	293
Sphingopyxis sp. MWB1	SPHM1	1537715	NAT1	843	280
Sphingopyxis sp. QXT-31	SPHQ1	1357916	NAT1	747	248
Sphingopyxis sp. YR583	SPHY3	1881047	NAT1	879	292
Sphingosinicella microcystinivorans strain DSM 19791	SPHMI	335406	NAT1	822	273
Sphingosinicella sp. BN140058	SPHB8	1892855	NAT1	1119	372
Sphingosinicella sp. CPCC 101087	SPHC7	2497754	NAT1	1212	403
Sphingosinicella sp. GL-C-18 ZB100000 (Sphingomonas deserti)	SPHDS( GL-C-18 ZB100000)	2116704	NAT1	1125	374
			NAT2	852	283
Stappia stellulata DSM 5886	STASL(DSM 5886)	1123294	NAT1	603	200
Sulfitobacter donghicola strain SB1155	SULDO(SB1155)	421000	NAT1	786	261
Sulfitobacter sp. JL08	SULJ8	2070369	NAT1	834	277
Tardiphaga robiniae strain Vaf-07	TARRB(Vaf-07)	943830	NAT1	831	276
Tardiphaga sp. OK245	TARO5	1855306	NAT1	831	276
Tardiphaga sp. OK246	TARO6	1855307	NAT1	831	276
Tardiphaga sp. OV697	TARO7	2135487	NAT1	831	276
Tardiphaga sp. P9-11	TARP1	2024614	NAT1	831	276
Tardiphaga sp. YR296	TARY6	2135488	NAT1	831	276
Tepidicaulis marinus strain MA2	TEPMA(MA2)	1333998	NAT1	888	295
Tepidicaulis sp. EA10	TEPE0	2183982	NAT1	858	285
Tistlia consotensis strain DSM 21585	TISCO(DSM 21585)	1321365	NAT1	828	275
Tistlia consotensis USBA 355	TISCO(USBA 355)	560819	NAT1	828	275
Betaproteobacteria
Achromobacter aegrifaciens strain 270	ACHAE(270)	1287736	NAT1	861	286
Achromobacter insuavis AXX-A	ACHIN(AXX-A)	1003200	NAT1	810	269
Achromobacter sp. ATCC35328	ACHA8	1806490	NAT1	846	281
Achromobacter sp. 2789STDY5608625	ACHS2	1806481	NAT1	861	286
Achromobacter xylosoxidans A8	ACHXA	762376	NAT1	858	285
Advenella incenata strain DSM 23814	ADVIN(23814)	267800	NAT1	894	297
Advenella kashmirensis WT001	ADVKW	1036672	NAT1	894	297
Advenella mimigardefordensis DPN7	ADVMD	1247726	NAT1	894	297
Advenella sp. S44	ADVS4	1982755	NAT1	894	297
Alcaligenes faecalis strain ATCC 8750	ALCFA(ATCC 8750)	511	NAT1	855	284
Alcaligenes faecalis subsp. phenolicus DSM 16503	ALCFA(DSM 16503)	1120962	NAT1 (strain ZD02)	855	284
Alcaligenes aquatilis strain 393	ALCAQ(393)	323284	NAT1	858	285
Alcaligenaceae bacterium 429	ALCBA(429)	2562948	NAT1	840	279
Alcaligenaceae bacterium SAGV3	ALCBA(SAGV3)	2558244	NAT1	876	291
Alcaligenaceae bacterium SJ-26	ALCBA(SJ-26)	2593958	NAT1	876	291
Aquabacterium tepidiphilum strain YIM 730274	AQUTE(YIM 730274)	2315841	NAT1	822	273
Azoarcus sp. BH72	AZOSB	418699	NAT1	825	274
Bordetella ansorpii strain SMC-8986T	BORAS(SMC-8986T)	288768	NAT1	816	271
Bordetella petrii J51	BORPI(J51)	935861	NAT1	816	271
Bordetella sp. FB-8	9BORD	1159870	NAT1	822	273
Bordetella trematum strain H064000408	BORTR(H064000408)	123899	NAT1	903	300
Burkholderia ambifaria (2 strains)	BURCM	152480	NAT1	834	277
Burkholderia cenocepacia (6 strains)	BURCA	95486	NAT1	831	276
Burkholderia cepacia (3 strains)	BURCE	292	NAT1	831	276
Burkholderia gladioli BSR3	BURGS	999541	NAT1	870	289
Burkholderia glumae BGR1	BURGB	626418	NAT1	873	290
Burkholderia mallei (6 strains)	BURML	133730	NAT1	873	290
Burkholderia multivorans ATCC 17616	BURM1	395019	NAT1	831	276
Burkholderia phenoliruptrix BR3459a (Paraburkholderia phenoliruptrix BR3459a)	PARPX(BR3459a)	1229205	NAT1	837	278
Burkholderia phytofirmans PsJN	PARPJ	398527	NAT1	840	279
Burkholderia pseudomallei (10 strains)	BURPE	28450	NAT1	873	290
Burkholderia sp. 383	BURL3	482957	NAT1	831	276
Burkholderia sp. CCGE1001	(CCGE1001)	640510	NAT1	837	278
Burkholderia sp. CCGE10029 / Paraburkholderia sp. JPY251 (Paraburkholderia atlantica)	PARAM(CCGE10029)	2654982	NAT1	837	278
Burkholderia sp. CCGE1003	BURSG	640512	NAT1	837	278
Burkholderia sp. Ch1-1	BUR11	243261	NAT1	837	278
Burkholderia sp. KJ006	BURK6	416344	NAT1	834	277
Burkholderia sp. RPE64 (Caballeronia insecticola)	CABIN (RPE64)	758793	NAT1	840	279
Burkholderia sp. YI23	BURY3	1097668	NAT1	837	278
Burkholderia thailandensis (3 strains)	BURTA	271848	NAT1	873	290
Burkholderia vietnamiensis G4	BURVG	269482	NAT1	834	277
Burkholderia xenovorans LB400	PARXL	266265	NAT1	837	278
Caballeronia arationis isolate LMG 29324	CABAA(LMG 29324)	1777142	NAT1	825	274
Caballeronia arvi isolate LMG 29317	CABAR(LMG 29317)	1777135	NAT1	837	278
Caballeronia calidae isolate LMG 29321	CABCL(LMG 29321)	1777139	NAT1	840	279
Caballeronia catudaia isolate LMG 29318	CABCT(LMG 29318)	1777136	NAT1	837	278
Caballeronia choica isolate LMG 22940	CABCH(LMG 22940)	326476	NAT1	837	278
Caballeronia cordobensis strain LMG 27620	CABCO(LMG 27620)	1353886	NAT1	837	278
Caballeronia concitans isolate LMG 29315	CABCN(LMG 29315)	1777133	NAT1	885	294
Caballeronia fortuita isolate LMG 29320	CABFO(LMG 29320)	1777138	NAT1	840	279
Caballeronia glathei strain DSM 50014	CABGA(DSM 50014)	60547	NAT1	840	279
Caballeronia glebae isolate LMG 29325	CABGL(LMG 29325)	1777143	NAT1	837	278
Caballeronia grimmiae strain R27	CABGR(R27)	1071679	NAT1	894	297
Caballeronia hypogeia isolate LMG 29322	CABHY(LMG 29322)	1777140	NAT1	846	281
Caballeronia humi isolate LMG 22934	CABHU(LMG 22934)	326474	NAT1	837	278
Caballeronia mineralivorans PML1(12)	CABMI(PML1(12))	908627	NAT1	888	295
Caballeronia pedi isolate LMG 29323	CABPE(LMG 29323)	1777141	NAT1	840	279
Caballeronia ptereochthonis isolate LMG 29326	CABPT(LMG 29326)	1777144	NAT1	870	289
Caballeronia sordidicola strain ES_PA-B12	CABSO(ES_PA-B12)	196367	NAT1	879	292
Caballeronia sp. SBC2 plasmid pSBC2-2	9BURK	2705547	NAT1	903	300
Caballeronia telluris isolate LMG 22936	CABTL(LMG 22936)	326475	NAT1	825	274
Caballeronia temeraria isolate LMG 29319	CABTE(LMG 29319)	1777137	NAT1	846	281
Caballeronia terrestris isolate LMG 22937	CABTR(LMG 22937)	1226301	NAT1	837	278
Caballeronia udeis strain ES_FE-H11	CABUD(ES_FE-H11)	1232866	NAT1	879	292
Caballeronia zhejiangensis strain CEIB S4-3	CABZH(CEIB S4-3)	871203	NAT1	843	280
Candidimonas nitroreducens strain SC-089	CANNI(SC-089)	683354	NAT1	816	271
Corticimicrobacter populi strain 3d-2-2	CORPO(3d-2-2)	2175229	NAT1	876	291
Cupriavidus metallidurans CH34	CUPMC	266264	NAT1	879	292
Cupriavidus necator N-1	CUPNN	1042878	NAT1	867	288
Cupriavidus taiwanensis LMG 19424	CUPTR	977880	NAT1	867	288
Delftia acidovorans strain 2167	DELAC(2167)	80866	NAT1	825	274
			NAT2	795	264
Delftia acidovorans SPH-1	DELAS	398578	NAT1	795	264
Delftia sp. Cs1-4	DELSC(Cs1-4)	742013	NAT1	795	264
Duganella ginsengisoli strain KCTC 42409	DUGGI(KCTC 42409)	1462440	NAT1	822	273
Duganella sp. BJB489	DUGB9	1871351	NAT1	825	274
Duganella sp. FT92W	DUGFW	2666085	NAT1	837	278
Duganella sp. HH101	DUGH1	1781066	NAT1	825	274
Geomonas soli strain S-16 (Albitalea terrae)	ALBTE(S-16 )	2496871	NAT1	852	283
Janthinobacterium sp. CG3	JANC3	1075768	NAT1	831	276
Janthinobacterium sp. HH01	JANH1	1198452	NAT1	825	274
Massilia dura strain DSM 17513	MASDU(DSM 17513)	321982	NAT1	846	281
Massilia flava strain CGMCC 1.10685	MASFL(CGMCC 1.10685)	871742	NAT1	861	286
Massilia namucuonensis strain CGMCC 1.11014	MASNM(CGMCC 1.11014)	1035707	NAT1	825	274
Massilia sp. GV045	MASG5	2135672	NAT1	831	276
Massilia sp. GV090	MASG0	2135673	NAT1	831	276
Massilia sp. KIM	MASKM	1955422	NAT1	852	283
Massilia sp. Root351	MASR1	1736522	NAT1	840	279
Melaminivora alkalimesophila strain DSM 26006	MELAK(DSM 26006)	1165852	NAT1	801	266
Methyloversatilis sp. FAM1 / Methyloversatilis sp. RZ18-153/Rhodocyclaceae bacterium RZ94 (Methyloversatilis discipulorum)	METDI(FAM1)	1119528	NAT1	825	274
Methyloversatilis universalis EHg5	METUN(EHg5)	999628	NAT1	816	271
Nitrosomonas eutropha C91	NITEC	335283	NAT1	813	270
Nitrosomonas eutropha strain Nm24	NITET(Nm24)	916	NAT1	789	262
Nitrosomonas sp. GH22	NITG2	153947	NAT1	789	262
Nitrosomonas sp. HPC101	NITH1	1658667	NAT1	798	265
Oxalobacteraceae bacterium AB_14	OXABA(AB_14)	1158293	NAT1	825	274
Pandoraea pnomenusa (2 strains)	PANPN	93220	NAT1	858	285
Pandoraea pulmonicola strain NCTC13159	PANPU(NCTC13159)	93221	NAT1	858	285
Pandoraea sp. RB-44 (Pandoraea pnomenusa)	PANPN(RB-44)	93220	NAT1	858	285
Paraburkholderia acidipaludis NBRC 101816	PARIC(NBRC 101816)	1218074	NAT1	879	292
Paraburkholderia aromaticivorans strain BN5	PAROR(BN5)	2026199	NAT1	837	278
Paraburkholderia aspalathi strain LMG 27731	PARSS(LMG 27731)	1324617	NAT1	840	279
Paraburkholderia azotifigens strain NF 2-5-3 2	PARAZ(NF 2-5-3 2)	2057004	NAT1	831	276
Paraburkholderia bryophila strain LMG 23644	PARBY(LMG 23644)	420952	NAT1	837	278
Paraburkholderia caballeronis strain TNe-8682	PARCE(TNe-8682)	416943	NAT1	831	276
Paraburkholderia caffeinilytica strain CF1	PARCA(CF1)	1761016	NAT1	840	279
Paraburkholderia caledonica strain 376MFSha3.1	PARCL(376MFSha3.1)	134536	NAT1	837	278
Paraburkholderia caribensis MBA4	PARCI(MBA4)	1323664	NAT1	828	275
Paraburkholderia dilworthii strain WSM3556	PARDL(WSM3556)	948106	NAT1	837	278
Paraburkholderia dipogonis strain ICMP 19430	PARDI(ICMP 19430)	1211383	NAT1	840	279
Paraburkholderia eburnea strain JCM 18070	PAREB(JCM 18070)	1189126	NAT1	843	280
Paraburkholderia fungorum isolate BH370	PARFU(BH370)	134537	NAT1	837	278
Paraburkholderia ginsengisoli NBRC 100965	PARGE(NBRC 100965)	1218078	NAT1	837	278
Paraburkholderia ginsengiterrae strain DCY85	PARGS(DCY85)	1462993	NAT1	837	278
Paraburkholderia graminis C4D1M	PARG4	396598	NAT1	837	278
Paraburkholderia hospita strain LMG 20598	PARHO(LMG 20598)	169430	NAT1	831	276
Paraburkholderia hospita strain YR277	IO1A0	196430	NAT1	831	276
Paraburkholderia insulsa strain LMG 28183	PARIU(LMG 28183)	1441714	NAT1	837	278
Paraburkholderia kirstenboschensis strain Rau 2D2	PARKI(Rau 2D2)	1245436	NAT1	837	278
Paraburkholderia kururiensis M130	PARKU(M130)	1268285	NAT1	867	288
Paraburkholderia lacunae strain S27	PARLC(S27)	2211104	NAT1	855	284
Paraburkholderia madseniana strain RP11	PARMD(RP11)	2599607	NAT1	840	279
Paraburkholderia megapolitana strain LMG 23650	PARME(LMG 23650)	420953	NAT1	831	276
Paraburkholderia monticola strain JC2948	PARMC(JC2948)	1399968	NAT1	837	278
Paraburkholderia phenazinium strain LMG 2247	PARPZ(LMG 2247)	60549	NAT1	822	273
Paraburkholderia phosphatilytica strain 7QSK02	PARHH(7QSK02)	2282883	NAT1	831	276
Paraburkholderia phymatum STM815	PARP8	391038	NAT1	831	276
Paraburkholderia piptadeniae strain STM7183	PARII(STM7183)	1701573	NAT1	831	276
Paraburkholderia rhizosphaerae strain LMG 29544	PARRH(LMG 29544)	480658	NAT1	735	244
Paraburkholderia rhynchosiae strain WSM 3937	PARRY(WSM 3937)	487049	NAT1	837	278
Paraburkholderia ribeironis strain STM 7296	PARRE(STM 7296)	1247936	NAT1	837	278
Paraburkholderia sartisoli strain LMG 24000	PAROO(LMG 24000)	83784	NAT1	846	281
Paraburkholderia sediminicola strain LMG 24238	PARSM(LMG 24238)	458836	NAT1	837	278
Paraburkholderia sp. BCC1885	PARB5	2562669	NAT1	825	274
Paraburkholderia sp. BL6665CI2N2	PARB2	1938806	NAT1	837	278
Paraburkholderia sp. BL9I2N2	PARB9	1938809	NAT1	837	278
Paraburkholderia sp. BL18I3N2	PARB8	1938799	NAT1	840	279
Paraburkholderia sp. BL6669N2	PARB6	1938807	NAT1	837	278
Paraburkholderia sp. C35	PARC5	2126993	NAT1	831	276
Paraburkholderia sp. Cy-641	PARC1	2608337	NAT1	837	278
Paraburkholderia sp. DCY113 (Paraburkholderia panacisoli)	PAROA( DCY113)	2603818	NAT1	843	280
Paraburkholderia sp. LD6	PARL6	2547393	NAT1	840	279
Paraburkholderia sp. Msb3	PARM3	2604047	NAT1	837	278
Paraburkholderia sp. PDC91	PARP1	2135498	NAT1	861	286
Paraburkholderia sp. RAU2J	PARRJ	1938810	NAT1	837	278
Paraburkholderia sp. UYCP14C	PARUC	2511130	NAT1	837	278
Paraburkholderia sprentiae WSM5005	PARSP(WSM5005)	754502	NAT1	837	278
Paraburkholderia steynii strain YR281	PARSY(YR281)	1245441	NAT1	828	275
Paraburkholderia strydomiana strain WK1.1f	PARSD(WK1.1f)	1245417	NAT1	837	278
Paraburkholderia susongensis strain LMG 29540	PARSU(LMG 29540)	1515439	NAT1	837	278
Paraburkholderia terrae NBRC 100964	PARTE(100964)	1218084	NAT1	828	275
Paraburkholderia terricola strain mHS1	PARTL(mHS1)	169427	NAT1	837	278
Paucibacter toxinivorans strain DSM 16998	PAUTX(DSM 16998)	270368	NAT1	789	262
Paraburkholderia tuberum strain WSM4176	PARTU(WSM4176)	157910	NAT1	837	278
Paralcaligenes ureilyticus strain DSM 2459	PARUR(DSM 2459)	627131	NAT1	813	270
Pigmentiphaga kullae strain K24	PIGKU(K24)	151784	NAT1	807	268
Pigmentiphaga sp. NML030171	PIGN1	2008676	NAT1	837	278
Pseudorivibacter rhizosphaerae strain C1-9	PSERZ(C1-9)	2570323	NAT1	843	280
Pusillimonas ginsengisoli strain KCTC 22046	PUSGI(KCTC 22046)	453575	NAT1	855	284
Pusillimonas sp. T7-7	PUSST	1007105	NAT1	810	269
Pusillimonas sp. TS35	PUST5	2695269	NAT1	858	285
Pusillimonas sp. YR330	PUSY0	2135726	NAT1	846	281
Pusillimonas soli strain KCTC 22455	PUSSO(KCTC 22455)	659016	NAT1	825	274
Ralstonia eutropha H16	CUPNH	381666	NAT1	867	288
Ralstonia eutropha JMP134	CUPPJ	264198	NAT1	846	281
Ralstonia pickettii DTP0602 (2 strains)	RALPI	1366050	NAT1	857	285
Ralstonia sp. UNC404CL21Col	9RALS	1380362	NAT1	810	269
Rhizobacter sp. Root1221	RHIR1	1736433	NAT1	828	275
Schlegelella thermodepolymerans strain DSM 15344	SCHTE(DSM 15344)	215580	NAT1	813	270
Trinickia sp. 7GSK02	TRI72	2571161	NAT1	843	280
Vitreoscilla massiliensis strain SN6	VITMA(SN6)	1689272	NAT1	834	277
Xenophilus sp. E41	XENE1	2282216	NAT1	876	291
Gammaproteobacteria
Acinetobacter beijerinckii CIP 110307	ACIBJ(CIP 110307)	1217648	NAT1	852	283
Acinetobacter gyllenbergii NIPH 230	ACIGY(NIPH 230)	1217658	NAT1	852	283
Acinetobacter haemolyticus ATCC 19194	ACIHA(ATCC 19194)	707232	NAT1	858	285
Acinetobacter rudis CIP 110305	ACIRD(CIP 110305)	421052	NAT1	858	285
Acinetobacter sp. CIP 56.2	ACISP(CIP 56.2)	1144672	NAT1	852	283
Acinetobacter sp. CIP 64.2	ACISP(CIP 64.2)	1217694	NAT1	852	283
Acinetobacter sp. NIPH 298	ACISP(NIPH 298)	1217692	NAT1	852	283
Acinetobacter sp. NIPH 809 (Acinetobacter proteolyticus)	ACIPR(NIPH 809)	1776741	NAT1	852	283
Acinetobacter sp. NIPH 1847	ACISP(NIPH 1847)	1217697	NAT1	855	284
Acinetobacter sp. NIPH 1867	ACISP(NIPH 1867)	1217702	NAT1	852	283
Acinetobacter sp. NIPH 2100	ACISP(NIPH 2100)	1217708	NAT1	852	283
Acinetobacter sp. NIPH 3623	ACISP(NIPH 3623)	1217698	NAT1	852	283
Alcanivorax dieselolei B5	ALCDB	930169	NAT1	828	275
Alcanivorax pacificus W11-5	ALCPA(W11-5)	391936	NAT1	858	285
Alcanivorax sp. DG881	ALCD1	236097	NAT1	1026	341
Cedecea neteri strain M006	CEDNE(M006)	158822	NAT1	813	270
Cedecea neteri strain ND14a	CEDNE(ND14a)	158822	NAT1	813	270
Cedecea neteri strain ND14b	CEDNE(ND14b)	158822	NAT1	816	271
Cedecea neteri strain SSMD04	CEDNE(SSMD04)	158822	NAT1	813	270
Citrobacter freundii 4_7	CITFR(4_7)	742730	NAT1	846	281
Citrobacter freundii UCI 31	CITFR(UCI 31)	1400136	NAT1	846	281
Citrobacter freundii UCI 32	CITFR(UCI 32)	1400137	NAT1	846	281
Citrobacter koseri ATCC BAA-895	CITK8	290338	NAT1	846	281
Citrobacter rodentium ICC168	CITRI	637910	NAT1	846	281
Citrobacter sp. 30_2 (Citrobacter portucalensis)	CITPO(30_2)	1639133	NAT1	846	281
Citrobacter sp. KTE30	CITK0	1169319	NAT1	846	281
Citrobacter sp. KTE32	CITK2	1169350	NAT1	846	281
Citrobacter youngae ATCC 29220	CITYO(ATCC 29220)	500640	NAT1	846	281
Cronobacter dublinensis 582	CRODB(582)	1208661	NAT1	822	273
Cronobacter malonaticus 507	CROML(507)	1208662	NAT1	822	273
Cronobacter malonaticus 681	CROML(681)	1208591	NAT1	822	273
Cronobacter sakazakii 8399	CROSK(8399)	1397689	NAT1	822	273
Cronobacter sakazakii ATCC BAA-894	CROS8	290339	NAT1	822	273
Cronobacter sakazakii CMCC 45402	CROSK(CMCC 45402)	1401659	NAT1	822	273
Cronobacter sakazakii ES15	CROSK(ES15)	1138308	NAT1	822	273
Cronobacter sakazakii Sp291	CROSK(Sp291)	956149	NAT1	822	273
Cronobacter sakazakii strain HPB5174	CROSK(HPB5174)	28141	NAT1	822	273
Cronobacter turicensis 564	CROTU(564)	1208590	NAT1	822	273
Cronobacter turicensis z3032	CROTZ	693216	NAT1	822	273
Cronobacter universalis NCTC 9529	CROUN(NCTC 9529)	1074000	NAT1	828	275
Colwellia psychrerythraea 34H	COLP3	167879	NAT1	822	273
Dyella japonica A8	DYEJA(A8)	1217721	NAT1	828	275
Dyella jiangningensis strain SBZ 3-12	DYEJI(SBZ 3-12)	1379159	NAT1	822	273
Enterobacter aerogenes EA1509E (Klebsiella aerogenes EA1509E)	KLEAE(EA1509E)	935296	NAT1	846	281
Enterobacter aerogenes FGI35	KLEAE(FGI35)	685445	NAT1	846	281
Enterobacter aerogenes KCTC 2190	KLEAE(KCTC 2190)	1028307	NAT1	846	281
Enterobacter aerogenes MGH 62	KLEAE(MGH 62)	1439321	NAT1	846	281
Enterobacter aerogenes MGH 61	KLEAE(MGH 61)	1439320	NAT1	846	281
Enterobacter aerogenes MGH 77	KLEAE(MGH 77)	1439322	NAT1	846	281
Enterobacter aerogenes MGH 78	KLEAE(MGH 78)	1439323	NAT1	846	281
Enterobacter aerogenes UCI 15	KLEAE(UCI 15)	1400138	NAT1	846	281
Enterobacter aerogenes UCI 16	KLEAE(UCI 16)	1400139	NAT1	846	281
Enterobacter aerogenes UCI 27	KLEAE(UCI 27)	1400140	NAT1	846	281
Enterobacter aerogenes UCI 28	KLEAE(UCI 28)	1400141	NAT1	846	281
Enterobacter aerogenes UCI 45	KLEAE(UCI 45)	1400142	NAT1	846	281
Enterobacter aerogenes UCI 46	KLEAE(UCI 46)	1400143	NAT1	846	281
Enterobacter aerogenes UCI 47	KLEAE(UCI 47)	1400144	NAT1	846	281
Enterobacter aerogenes UCI 48	KLEAE(UCI 48)	1400145	NAT1	846	281
Enterobacter asburiae L1	ENTAS(L1)	1421338	NAT1	846	281
			NAT2	768	255
Enterobacter asburiae LF7a	ENTAL	640513	NAT1	846	281
Enterobacter cancerogenus ATCC 35316	ENTCN(ATCC 35316)	500639	NAT1	846	281
Enterobacter cancerogenus YZ1	ENTCN(YZ1)	1260277	NAT1	846	281
Enterobacter cloacae BIDMC 8	ENTCL(BIDMC 8)	1329846	NAT1	846	281
Enterobacter cloacae CHS 79	ENTCL(CHS 79)	1439326	NAT1	846	281
Enterobacter cloacae ECNIH3	ENTCL(ECNIH3)	1333851	NAT1	846	281
Enterobacter cloacae ECR091	ENTCL(ECR091)	1333849	NAT1	846	281
Enterobacter cloacae EcWSU1	ENTCL(EcWSU1)	1045856	NAT1	846	281
Enterobacter cloacae P101	ENTCL(P101)	1354030	NAT1	846	281
Enterobacter cloacae UCI 49	ENTCL(UCI 49)	1400154	NAT1	846	281
Enterobacter cloacae UCICRE 3	ENTCL(UCIRE 3)	1329852	NAT1	846	281
Enterobacter cloacae subsp.cloacae ATCC 13047	ENTCC	716541	NAT1	837	278
Enterobacter cloacae subsp. cloacae ENHKU01 (15 strains)	ENTCL	1211025	NAT1	846	281
Enterobacter cloacae subsp. cloacae ENHKU01	ENTCL(ENHKU01)	1211025	NAT1	768	255
Enterobacter cloacae subsp. dissolvens SDM	ENTCL(SDM)	1104326	NAT1	837	278
			NAT2	768	255
Enterobacter hormaechei ATCC 49162	ENTHO(ATCC 49162)	888063	NAT1	846	281
Enterobacter hormaechei YT3	ENTHO(YT3)	1260282	NAT1	846	281
Enterobacter lignolyticus SCF1	ENTLS	701347	NAT1	846	281
Enterobacter ludwigii strain EN-119	ENTLU(EN-119)	299767	NAT1	846	281
			NAT2	768	255
Enterobacter massiliensis JC163 (Metakosakonia massiliensis JC163)	METIA(JC163)	1095768	NAT1	822	273
Enterobacter sp. 638	ENT38	399742	NAT1	846	281
Enterobacter sp. BIDMC 27	ENTB7	1329839	NAT1	846	281
Enterobacter sp. BWH 27	ENTB2	1329835	NAT1	846	281
Enterobacter sp. DC1	ENTD1	314330	NAT1	846	281
Enterobacter sp. DC4	ENTD4	1395580	NAT1	768	255
Enterobacter sp. FB (Enterobacter roggenkampii)	ENTRO(FB)	1571816	NAT1	846	281
Enterobacter sp. MGH 25	ENTM5	1329829	NAT1	846	281
			NAT2	768	255
Enterobacter sp. MGH 37	ENTM7	1329833	NAT1	846	281
			NAT2	768	255
Enterobacter sp. MGH 22	ENTM2	1329826	NAT1	846	281
Enterobacter sp. R4-368	ENTR8	1166130	NAT1	837	278
Enterobacteriaceae bacterium strain FGI 57	ENTBF	693444	NAT1	846	281
Escherichia albertii TW07627	ESCAT	502347	NAT1	846	281
Escherichia coli (multiple strains, only representative strains presented)	ECOLX	562
Escherichia coli 5-172-05_S1_C1	ECOLX(5-172-05_S1_C1)	1444046	NAT1	846	281
Escherichia coli BIDMC 72	ECOLX(BIDMC 72)	1438676	NAT1	846	281
Escherichia coli BWH 40	ECOLX(BWH 40)	1328434	NAT1	846	281
Escherichia coli HVH 65	ECOLX(HVH 65)	1281008	NAT1	846	281
Escherichia coli HVH 128 (4-7030436)	ECOLX(HVH 128 (4-7030436)	1281063	NAT1	846	281
Escherichia coli KOEGE 71	ECOLX(KOEGE 71)	1281168	NAT1	846	281
Escherichia coli KTE33	ECOLX(KTE33)	1169351	NAT1	846	281
Escherichia coli SMS-3-5	ECOSM	439855	NAT1	846	281
Escherichia coli strain UCD_JA17_pb	ECOLX(UCD_JA17_pb)	562	NAT1	846	281
Escherichia coli TA206	ECOLX(TA206)	656440	NAT1	846	281
Escherichia coli UCI 65	ECOLX(UCI 65)	1438695	NAT1	846	281
Escherichia coli UMEA 3163-1	ECOLX(UMEA 3163-1)	1281201	NAT1	846	281
Escherichia sp. KTE114	ESCK4	1169321	NAT1	846	281
Hahella chejuensis KCTC 2396	HAHCH	349521	NAT1	816	271
Halomonas anticariensis FP35 = DSM 16096	HALAF	1121939	NAT1	1122	373
			NAT2	900	299
Halomonas elongata DSM 2581	HALED	768066	NAT1	1167	388
Halomonas sp. BJGMM-B45 (Halomonas huangheensis)	HALHU(BJGMM-B45)	1178482	NAT1	828	275
Klebsiella pneumoniae (multiple strains, only representative strains presented)	KLEPN	573
Klebsiella pneumoniae 342	KLEP3	507522	NAT1	846	281
Klebsiella pneumoniae 160_1080	KLEPN(160_1080)	1304917	NAT1	846	281
Klebsiella pneumoniae B2390	KLEPN(B2390)	573	NAT1	846	281
Klebsiella pneumoniae BIDMC 33B	KLEPN(BIDMC 22B)	1329843	NAT1	846	281
Klebsiella pneumoniae BWH 41	KLEPN(BWH 41)	1328387	NAT1	846	281
Klebsiella pneumoniae CHS 75	KLEPN(CHS 75)	1438779	NAT1	846	281
Klebsiella pneumoniae CG43	KLEPN(CG43)	1244085	NAT1	846	281
Klebsiella pneumoniae JM45	KLEPN(JM45)	1380908	NAT1	846	281
Klebsiella pneumoniae Kb140	KLEPN(Kb140)	1310158	NAT1	846	281
Klebsiella pneumoniae KCTC 2242	KLEPN(KCTC 2242)	1049565	NAT1	846	281
Klebsiella pneumoniae LAU-KP1	KLEPN(LAU-KP1)	1389422	NAT1	846	281
Klebsiella pneumoniae LCT- KP182	KLEPN(LCT-KP182)	1352932	NAT1	846	281
Klebsiella pneumoniae LCT-KP289	KLEPN(LCT-KP289)	1352933	NAT1	846	281
Klebsiella pneumoniae MGH 65	KLEPN(MGH 65)	1438788	NAT1	846	281
Klebsiella pneumoniae strain ATCC 13883	KLEPN(ATCC 13883)	573	NAT1	846	281
Klebsiella pneumoniae subsp. pneumoniae 1084	KLEPN(1084)	1193292	NAT1	846	281
Klebsiella pneumoniae subsp. pneumoniae BJ1-GA	KLEPN(BJ1-GA)	1379687	NAT1	846	281
Klebsiella pneumoniae subsp. pneumoniae Ecl8	KLEPN(EcI8)	1226680	NAT1	846	281
Klebsiella pneumoniae subsp. pneumoniae KpQ3	KLEPN(KpQ3)	1226115	NAT1	846	281
Klebsiella pneumoniae subsp. pneumoniae LCT-KP214	KLEPN(LCT-KP214)	1162297	NAT1	846	281
Klebsiella pneumoniae subsp. pneumoniae MGH 78578	KLEP7	272620	NAT1	846	281
Klebsiella pneumoniae subsp. pneumoniae NTUH-K2044	KLEPN(NTUH-K2044)	484021	NAT1	846	281
Klebsiella pneumoniae subsp. pneumoniae SA1	KLEPN(SA1)	1379688	NAT1	846	281
Klebsiella pneumoniae subsp. pneumoniae T69	KLEPN(T69)	1379689	NAT1	846	281
Klebsiella pneumoniae subsp. pneumoniae WGLW2	KLEPN(WGLW2)	1203545	NAT1	846	281
Klebsiella pneumoniae UCI 43	KLEPN(UCI 43)	1400184	NAT1	846	281
Klebsiella pneumoniae UCICRE 1	KLEPN(UCICRE 1)	1328389	NAT1	846	281
Klebsiella pneumoniae UHKPC45	KLEPN(UHKPC45)	1284819	NAT1	846	281
Klebsiella oxytoca (multiple strains, only representative strains presented)	KLEOX	571
Klebsiella michiganensis SA2	KLEMI(SA2)	1134687	NAT1	846	281
			NAT2	768	255
Klebsiella oxytoca 10-5242	KLEOX(10-5242)	883117	NAT1	846	281
			NAT2	768	255
Klebsiella oxytoca 10-5243	KLEOX(10-5243)	883118	NAT1	846	281
Klebsiella oxytoca 10-5245	KLEOX(10-5245)	883120	NAT1	846	281
Klebsiella oxytoca 10-5246	KLEOX(10-5246)	883121	NAT1	846	281
Klebsiella oxytoca 10-5248	KLEOX(10-5248)	883123	NAT1	846	281
Klebsiella oxytoca 10-5250	KLEOX(10-5250)	883125	NAT1	846	281
			NAT2	768	255
Klebsiella oxytoca E718	KLEOX(E718)	1191061	NAT1	846	281
			NAT2	768	255
Klebsiella oxytoca G54	KLEOX(G54)	1409787	NAT1	846	281
Klebsiella oxytoca KCTC 1686	KLEOK	1006551	NAT1	846	281
			NAT2	768	255
Klebsiella oxytoca MGH 27	KLEOX(MGH 27)	1328428	NAT1	846	281
			NAT2	768	255
Klebsiella oxytoca MGH 41	KLEOX(MGH 41)	1328430	NAT1	846	281
Klebsiella oxytoca MGH 42	KLEOX(MGH 42)	1328431	NAT1	846	281
			NAT2	768	255
Klebsiella oxytoca SA2	KLEOX(SA2)	1350470	NAT1	846	281
			NAT2	768	255
Klebsiella sp. 1_1_55	KLEVA	469608	NAT1	846	281
Klebsiella sp. 4_1_44FAA	KLE4A	665944	NAT1	846	281
Klebsiella sp. BRL6-2	KLEB2	1168170	NAT1	846	281
Klebsiella sp. KTE92	KLEK2	1182695	NAT1	846	281
Klebsiella variicola At-22	KLEVT	640131	NAT1	846	281
Legionella pneumophila 2300/99 Alcoy	LEGP2	423212	NAT1	969	322
Legionella pneumophila str. Corby	LEGPC	400673	NAT1	969	322
Legionella pneumophila str. Lens	LEGPL	297245	NAT1	969	322
Legionella pneumophila str. Paris	LEGPA	297246	NAT1	969	322
Legionella pneumophila subsp. Pascullei ATCC 33737	LEGPN(ATCC 33737)	91890	NAT1	969	322
Legionella pneumophila subsp. pneumophila ATCC 33152	LEGPH	272624	NAT1	969	322
Legionella pneumophila subsp. pneumophila ATCC 43290	LEGPN(ATCC 43290)	933093	NAT1	969	322
Legionella pneumophila subsp. pneumophila ATCC 43703	LEGPN(ATCC 43703)	91891	NAT1	969	322
Legionella pneumophila subsp. pneumophila LPE509	LEGPN(LPE509)	1312904	NAT1	969	322
Legionella pneumophila subsp. pneumophila str. Philadelphia 1	LEGPH	272624	NAT1	969	322
Legionella pneumophila subsp. pneumophila str. Thunder Bay	LEGPN(Thunder Bay)	1199191	NAT1	969	322
Marinobacter salarius strain R9SW1	MARSL(R9SW1)	1420917	NAT1	810	269
Marinomonas mediterranea MMB-1	MARM1	717774	NAT1	804	267
Methylomonas methanica MC09	METMM	857087	NAT1	804	267
Marinomonas posidonica IVIA Po-181	MARPP	491952	NAT1	828	275
Methylobacter luteus IMV-B-3098	METLU(IMV-B-3098)	1095552	NAT1	822	273
Methylobacter marinus A45	METMR(A45)	674036	NAT1	822	273
Methylomonas sp. 11b	MET11	1168169	NAT1	804	267
Methylomonas sp. MK1	METMK	1131552	NAT1	804	267
Nitrococcus mobilis Nb-231	NITMB(Nb-231)	314278	NAT1	825	274
Photobacterium sp. SKA34	9GAMM	121723	NAT1	804	267
Pluralibacter gergoviae strain FB2	PLUGE(FB2)	61647	NAT1	846	281
Pseudomonas aeruginosa BWHPSA026	PSEAI(BWHPSA026)	1402526	NAT1	840	279
Pseudomonas brassicacearum subsp. brassicacearum NFM421	PSEBN	994484	NAT1	825	274
Pseudomonas chlororaphis O6	PSEHH(O6)	1037915	NAT1	837	278
Pseudomonas chlororaphis subsp. aurantiaca PB-St2	PSEHH(PB-St2)	1415170	NAT1	837	278
Pseudomonas chlororaphis subsp. aureofaciens 30-84	PSEHH(30-84)	1038921	NAT1	837	278
Pseudomonas fluorescens A506	PSEFL(A506)	1037911	NAT1	834	277
Pseudomonas fluorescens F113	PSEF3	1114970	NAT1	825	274
Pseudomonas fluorescens NCIMB 11764	PSEFL(NCIMB 11764)	1221522	NAT1	828	275
Pseudomonas fluorescens Pf0-1	PSEPF	205922	NAT1	828	275
Pseudomonas fluorescens Q2-87	PSEFL(Q2-87)	1038922	NAT1	819	272
Pseudomonas fluorescens R124	PSEFL(R124)	743713	NAT1	828	275
Pseudomonas fluorescens SBW25	PSEFS	216595	NAT1	828	275
Pseudomonas fluorescens SS101	PSEFL(SS101)	1038924	NAT1	834	277
Pseudomonas fluorescens strain AU12271	PSEFL(AU12271)	294	NAT1	840	279
Pseudomonas fluorescens WH6	PSEFL(WH6)	746360	NAT1	828	275
Pseudomonas mendocina NK-01	PSEMN	1001585	NAT1	828	275
Pseudomonas mendocina str. Ymp	PSEMY	399739	NAT1	828	275
Pseudomonas moraviensis R28-S	PSEOO(R28-S)	1395516	NAT1	834	277
Pseudomonas protegens CHA0	PSEPH	1124983	NAT1	825	274
Pseudomonas protegens Pf-5	PSEF5	220664	NAT1	825	274
Pseudomonas resinovorans NBRC 106553	PSERE(NBRC 106553)	1245471	NAT1	837	278
			NAT2	774	257
Pseudomonas sp. 2-92 (Pseudomonas canadensis)	PSEEA(2-92)	915099	NAT1	828	275
Pseudomonas sp. BRG-100	PSEB0	1524267	NAT1	834	277
Pseudomonas sp. Eur1 9.41	PSEE1	378534	NAT1	834	277
Pseudomonas sp. GM41	PSEG1	659160	NAT1	828	275
Pseudomonas sp. R81	PSER1	1144885	NAT1	828	275
Pseudomonas sp. TKP	PSEKP	1415630	NAT1	825	274
Pseudomonas sp. URIL14HWK12:I7	PSEWK	1283285	NAT1	825	274
Pseudomonas sp. UW4	PSEW4	1207075	NAT1	831	276
Pseudomonas synxantha BG33R	PSEYY(BG33R)	96901	NAT1	834	277
Pseudomonas taeanensis MS-3	PSETN(MS-3)	1395571	NAT1	846	281
Rahnella aquatilis HX2	RAHAQ(HX2)	1151116	NAT1	789	262
Rahnella sp. Y9602	RAHSY	741091	NAT1	789	262
Raoultella ornithinolytica B6	RAOOR(B6)	1286170	NAT1	846	281
			NAT2	777	258
Rhodanobacter sp. 2APBS1 (Rhodanobacter denitrificans)	RHODE(2APBS1)	666685	NAT1	816	271
Salmonella enterica (multiple strains, only representative strains presented)	N/A	28901
Salmonella bongori NCTC 12419	SALBC	218493	NAT1	846	281
Salmonella bongori N268-08	SALBN(N268-08)	1197719	NAT1	846	281
Salmonella bongori serovar 48:z41: str. RKS3044	SALBN(48:z41: str. RKS3044)	1382510	NAT1	846	281
Salmonella enterica subsp. enterica serovar Typhimurium LT2	SALTY	99287	NAT1	846	281
Salmonella enterica subsp. houtenae str. ATCC BAA-1581	SALER(ATCC BAA-1581)	523831	NAT1	846	281
Serratia marcescens BIDMC 44	SERMA(BIDMC 44)	1400186	NAT1	765	254
Serratia marcescens BIDMC 50	SERMA(BIDMC 50)	1400187	NAT1	765	254
Serratia marcescens BIDMC 80	SERMA(BIDMC 80)	1445864	NAT1	765	254
Serratia marcescens LCT-SM166	SERMA(LCT-SM166)	1348336	NAT1	765	254
Serratia marcescens LCT-SM213	SERMA(LCT-SM213)	1162294	NAT1	765	254
Serratia marcescens strain CDC_813-60	SERMA(CDC_813-60)	615	NAT1	765	254
Serratia marcescens WW4	SERMA(WW4)	435998	NAT1	765	254
Serratia liquefaciens ATCC 27592	SERLI(ATCC 27592)	1346614	NAT1	762	253
Serratia plymuthica 4Rx13	SERPL(4Rx13)	682634	NAT1	762	253
Serratia plymuthica AS9	SERSA	768492	NAT1	762	253
Serratia plymuthica S13	SERPL(S13)	1348660	NAT1	762	253
Serratia proteamaculans 568	SERP5	399741	NAT1	762	253
Serratia sp. AS12	SERA2	768490	NAT1	762	253
Serratia sp. AS13	SERA3	768493	NAT1	762	253
Serratia sp. S4	SERS4	768491	NAT1	762	253
Shigella sonnei 53G	SHISO(53G)	216599	NAT1	846	281
Shigella sonnei Ss046	SHISS	300269	NAT1	846	281
Shimwellia blattae DSM 4481 = NBRC 105725	SHIBC	630626	NAT1	834	277
Stenotrophomonas maltophilia D457	STEMA(D457)	1163399	NAT1	840	279
Stenotrophomonas maltophilia JV3	STEMA(JV3)	868597	NAT1	843	280
Stenotrophomonas maltophilia K279a	STRMK	522373	NAT1	840	279
Stenotrophomonas maltophilia R551-3	STRM5	391008	NAT1	840	279
Stenotrophomonas maltophilia strain 13637	STEMA(13637)	40324	NAT1	840	279
Stenotrophomonas rhizophila strain DSM14405	STERH(DSM14405)	216778	NAT1	822	273
Vibrio alginolyticus 12G01	VIBAL(12G01)	314288	NAT1	807	268
Vibrio angustum S14 (Photobacterium angustum)	PHOAS	314292	NAT1	804	267
Vibrio campbellii (Vibrio harveyi) ATCC BAA-1116	VIBCB	338187	NAT1	816	271
Vibrio harveyi AOD131	VIBHA(AOD131)	1287887	NAT1	798	265
Vibrio nigripulchritudo SnF1	VIBNI(SnF1)	1260221	NAT1	798	265
Vibrio parahaemolyticus 949	VIBPH(949)	1238199	NAT1	807	268
Vibrio parahaemolyticus 10290	VIBPH(10290)	1238231	NAT1	807	268
Vibrio parahaemolyticus 10329	VIBPH(10329)	745023	NAT1	807	268
Vibrio parahaemolyticus AN-5034	VIBPH(AN-5034)	563773	NAT1	807	268
Vibrio parahaemolyticus BB22OP	VIBPH(BB220P)	1211705	NAT1	807	268
Vibrio parahaemolyticus NIHCB0603	VIBPH(NIHCB0603)	1238213	NAT1	807	268
Vibrio parahaemolyticus NIHCB0757	VIBPH(NIHCB0757)	1238215	NAT1	807	268
Vibrio parahaemolyticus O1:K33	VIBPH(O1:K33)	1338031	NAT1	807	268
Vibrio parahaemolyticus O1:Kuk str. FDA_R31	VIBPH(O1:Kuk str. FDA_R31)	1338034	NAT1	807	268
Vibrio parahaemolyticus RIMD 2210633	VIBPA	223926	NAT1	807	268
Vibrio parahaemolyticus strain FIM-S1392	VIBPH(FIM-S1392)	670	NAT1	807	268
Vibrio parahaemolyticus TUMSAT_D06_S3	VIBPH(TUMSAT_D06_S3)	1441609	NAT1	807	268
Vibrio parahaemolyticus VP-NY4	VIBPH(VP-NY4)	1238218	NAT1	807	268
Vibrio parahaemolyticus VPTS-2010	VIBPH(VPTS-2010)	1238222	NAT1	807	268
Vibrio sp. Ex25	VIBAE	150340	NAT1	807	268
Yokenella regensburgei ATCC 43003	YOKRE(ATCC 43003)	1002368	NAT1	846	281
Deltaproteobacteria
Aggregicoccus sp. 17bor-14	AGG14	2583808	NAT1	810	269
Archangium gephyra strain DSM 2261	ARCGE(DSM 2261)	48	NAT1	780	259
Archangium sp. Cb G35	ARCC5	1920190	NAT1	780	259
Archangium violaceum Cb vi76	ARCVI(Cb vi76)	1406225	NAT1	780	259
Corallococcus macrosporus HW-1	CORMS(HW-1)	35	NAT1	756	251
Corallococcus sp. H22C18031201	CORH1	2249217	NAT1	804	267
Cystobacter ferrugineus strain Cbfe23	CYSFE(Cbfe23)	83449	NAT1	810	269
			NAT2	1071	356
Cystobacter fuscus DSM 2262	CYSFU(DSM 2262)	1242864	NAT1	765	254
Cystobacter fuscus strain DSM 52655	CYSFU(DSM 52655)	43	NAT1	765	254
Desulfobotulus alkaliphilus strain ASO4-4	DESAK( ASO4-4)	622671	NAT1	756	251
Desulfopila aestuarii DSM 18488	DESAI(DSM 18488)	1121416	NAT1	798	265
Desulforhopalus singaporensis strain DSM 12130	DESSI(DSM 12130)	91360	NAT1	819	272
Desulfopila sp. IMCC35008	DESI8	2653858	NAT1	828	275
Desulfonatronovibrio hydrogenovorans DSM 9292	DESHO(DSM 9292)	1121413	NAT1	804	267
Desulfosarcina alkanivorans strain PL12	DESAV(PL12)	571177	NAT1	726	241
Desulfospira joergensenii DSM 10085	DESJO(DSM 10085)	1265505	NAT1	837	278
Desulfovibrio ferrophilus IS5	DESFE(IS5)	241368	NAT1	816	271
Desulfovibrio salexigens DSM 2638	DESAD	526222	NAT1	867	288
Desulfovibrio sp. JC022	DESJ2	2593642	NAT1	810	269
Desulfovibrio sp. IOR2	DESI2	2583823	NAT1	801	266
Geobacter bemidjiensis Bem	GEOBB	404380	NAT1	798	265
Geobacter bremensis R1	GEOBM(R1)	1304887	NAT1	810	269
Geobacter lovleyi SZ	GEOLS	398767	NAT1	804	267
Geobacter pelophilus strain Dfr2	GEOPL(Dfr2)	60036	NAT1	798	265
Geobacter sp. FeAm09	GEOF9	2597769	NAT1	801	266
Halarcobacter mediterraneus strain F156-34	HALMI(F156-34)	2023153	NAT1	801	266
Labilithrix luteola strain DSM 27648	LABLU(DSM 27648)	1391654	NAT1	822	273
Melittangium boletus DSM 14713	MELBL(DSM 14713)	1294270	NAT1	774	257
Myxococcus fulvus strain DSM 16525 (NBRC 100333)	MYXFU	33	NAT1	744	247
Myxococcus hansupus strain contaminant ex DSM 436	MYXHA(DSM 436)	1297742	NAT1	762	253
Myxococcus macrosporus DSM 14697 (Corallococcus macrosporus)	CORMS(DSM 14697)	1189310	NAT1	756	251
Myxococcus sp. AB025B	MYXAB	2562794	NAT1	744	247
Myxococcus sp. AB036A	MYXAA	2562793	NAT1	756	251
Myxococcus sp. AB053B (Myxococcus eversor)	MYXEV(AB053B)	2709661	NAT1	750	249
Myxococcus sp. AB056	MYXA6	2562792	NAT1	756	251
Myxococcus sp. AM301 (Myxococcus vastator)	MYXVA(AM301)	2709664	NAT1	756	251
Myxococcus sp. AM401	MYXLL(AM401)	2590453	NAT1	744	247
Myxococcus sp. CA010	MYXC0	2562798	NAT1	756	251
Myxococcus sp. CA005	MYXC5	2562800	NAT1	756	251
Myxococcus sp. CA023	MYXC3	2651865	NAT1	756	251
Myxococcus stipitatus DSM 14675	MYXSD	1278073	NAT1	741	246
Myxococcus virescens strain DSM 2260 (strain NBRC 100334)	MYXVIR(DSM 2260)	83456	NAT1	756	251
Myxococcus xanthus DZF1	MYXXA(DZF1)	1198538	NAT1	756	251
Myxococcus xanthus strain GH3.5.6c2	MYXXA(GH3.5.6c2)	34	NAT1	756	251
Myxococcus xanthus strain GH5.1.9c20	MYXXA(GH5.1.9c20)	34	NAT1	756	251
Myxococcus xanthus strain KF3.2.8c11	MYXXA(KF3.2.8c11)	34	NAT1	756	251
Myxococcus xanthus strain KF4.3.9c1	MYXXA(KF4.3.9c1)	34	NAT1	756	251
Myxococcus xanthus strain MC3.5.9c15	MYXXA(MC3.5.9c15)	34	NAT1	756	251
Nannocystis exedens strain DSM 71 (strain ATCC 25963)	NANEX(DSM 71)	54	NAT1	1239	412
			NAT2	897	298
Pelobacter propionicus DSM 2379	PELPD	338966	NAT1	807	268
Polyangium sp. SDU3-1	POLS1	2567896	NAT1	816	271
Polyangium spumosum strain DSM 14734	POLSU(DSM 14734)	889282	NAT1	849	282
Pyxidicoccus sp. AB060A (Pyxidicoccus trucidator)	PYXTR(AB060A)	2709662	NAT1	759	252
Pyxidicoccus sp. CA032A (Pyxidicoccus caerfyrddinensis)	PYXCA(CA032A)	2709663	NAT1	747	248
			NAT2	759	252
Sandaracinus amylolyticus strain DSM 53668	SANAM(DSM 53668)	927083	NAT1	822	273
Sorangium cellulosum strain So0008-312	SORCE(So0008-312)	56	NAT1	819	272
Sorangium cellulosum So0157-2	SORCE(So0157-20	1254432	NAT1	816	271
			NAT2	822	273
Sorangium cellulosum strain So ce26	SORCE(So ce260)	56	NAT1	858	285
			NAT2	807	268
Sorangium cellulosum So ce56	SORC5	448385	NAT1	816	271
Sorangium cellulosum strain So ce836	SORCE(So ce836)	56	NAT1	819	272
			NAT2	1026	341
Sorangium cellulosum strain So ceGT47	SORCE(So ceGT47)	56	NAT1	816	271
Vitiosangium sp. GDMCC 1.1324	VITG4	2138576	NAT1	783	260
Epsilonproteobacteria
Arcobacter sp. CECT 8985	ARCC5	1935424	NAT1	759	252
Arcobacter sp. CECT 8986	ARCC6	2044507	NAT1	759	252
Arcobacter sp. CECT 8987	ARCC7	2044504	NAT1	756	251
Arcobacter sp. LA11	ARCL1	1898176	NAT1	804	267
Arcobacter halophilus strain CCUG 53805 (Malaciobacter halophilus)	MALHA(CCUG 53805)	197482	NAT1	759	252
Arcobacter halophilus strain DSM 18005 (Malaciobacter halophilus)	MALHA(DSM 18005)	197482	NAT1	759	252
Arcobacter halophilus strain F166-45 (Malaciobacter halophilus)	MALHA(F166-45)	197482	NAT1	759	252
Arcobacter canalis strain F138-33 (strain LMG 29148) (Malaciobacter canalis)	MALCN(F138-33 (strain LMG 29148))	1912871	NAT1	759	252
Arcobacter lekithochrous strain LMG 28652 (strain LFT 1.7) (Poseidonibacter lekithochrous)	POLSE( LMG 28652 (strain LFT 1.7))	1904463	NAT1	759	252
Arcobacter marinus strain MARC-MIP3H16 (Malaciobacter marinus)	MALMA(MARC-MIP3H16)	505249	NAT1	759	252
Arcobacter marinus strain UTICA-S4D1 (Malaciobacter marinus)	MALMA(UTICA-S4D1)	505249	NAT1	759	252
Arcobacter molluscorum LMG 25693 strain CECT 7696 (strain F98-3) (Malaciobacter molluscorum)	MALML(CECT 7696 (strain F98-3))	870501	NAT1	759	252
Arcobacter molluscorum strain F91 (Malaciobacter molluscorum)	MALML(F91)	1032072	NAT1	759	252
Arcobacter mytili LMG 24559 (strain CECT 7386) (Malaciobacter mytili)	MALMY( LMG 24559 (strain CECT 7386))	1032238	NAT1	753	250
Arcobacter mytili strain T234 (Malaciobacter mytili)	MALMY(T234)	603050	NAT1	753	250
Poseidonibacter sp. JOD-M-6	POSJ6	2654171	NAT1	759	252
Poseidonibacter sp. SJOD-M-5	POSS5	2654172	NAT1	759	252
Poseidonibacter sp. SJOD-M-33	POSS3	2654173	NAT1	759	252
Sulfurimonas hongkongensis strain AST-10	SULHO(AST-10)	1172190	NAT1	795	264
Sulfuricurvum kujiense DSM 16994	SULKY	709032	NAT1	756	251
Oligoflexia
Bacteriovorax sp. BAL6_X	BACBX	1201290	NAT1	753	250
Bacteriovorax sp. BSW11_IV	BACBV	1353529	NAT1	759	252
			NAT2	765	254
Halobacteriovorax sp. DA5	HALD5	2067553	NAT1	750	249
unclassified proteobacteria
Proteobacteria bacterium 228	PROBA(228)	2083153	NAT1	786	261
Pseudomonas sp. ADP	PSESD	47660	NAT1	834	277
PVC group
Chlamydiae
Chlamydia abortus strain 162STDY5437294	CHLAO(162STDY5437294 )	83555	NAT1	864	287
Planctomycetes
Blastopirellula cremea strain HEX-1 MGV	BLACE(HEX-1 MGV)	1031537	NAT1	828	275
Bremerella volcania strain Pan97	BREVO(Pan97)	2527984	NAT1	843	280
Gemmata massiliana isolate Soil9	GEMMA(Soil9)	1210884	NAT1	822	273
Gemmata obscuriglobus strain DSM 5831	GEMOB(DSM 5831)	114	NAT1	804	267
Paludisphaera borealis strain PX4	PALBR(PX4)	1387353	NAT1	825	274
Planctomycetales bacterium PX69 DNA	PLABT(PX69 DNA)	2053591	NAT1	825	274
Singulisphaera acidiphila DSM 18658	SINAD	886293	NAT1	837	278
Zavarzinella formosa DSM 19928	ZAVFO(DSM 19928)	360055	NAT1	837	278
Verrucomicrobia
Chthoniobacter flavus Ellin428	CHTFL(Ellin428)	497964	NAT1	822	273
Chthoniobacter flavus strain DSM 22515	CHTFL(DSM 22515)	191863	NAT1	831	276
Lacunisphaera sp. TWA-58 (Oleiharenicola lentus)	OLELE(TWA-58)	2508720	NAT1	804	267
Methylacidimicrobium cyclopophantes isolate 3B	METCY(3B ή isolate 3B)	1041766	NAT1	846	281
Methylacidimicrobium tartarophylax	METTA	1041768	NAT1	831	276
Methylacidiphilum infernorum V4	METI4	481448	NAT1	855	284
Methylacidiphilum kamchatkense Kam1	METKM(Kam1)	1202785	NAT1	804	267
Methylacidiphilum sp. Phi contig_3	(Phi cotnig_3)	1847729	NAT1	807	268
Opitutus sp. ER46 ER46	OPIE6	2161864	NAT1	828	275
Opitutus sp. isolate Baikal-deep-G227	OPIB7	1913982	NAT1	819	272
Opitutus sp. isolate Baikal-deep-G233	OPIB3	1913982	NAT1	840	279
Opitutus terrae PB90-1	OPITP	452637	NAT1	804	267
Verrucomicrobia bacterium LP2A	VERBA(LP2A)	478741	NAT1	840	279
Verrucomicrobium sp. 3C	VERSP	1134055	NAT1	849	282
Verrucomicrobium spinosum DSM 4136	VERSI	240016	NAT1	834	277
Spirochaetes
Alkalispirochaeta odontotermitis strain JC202 43481	ALKOD(JC202 43481)	1329640	NAT1	807	268
Leptospira ellinghausenii strain E18	LEPEL(E18)	1917822	NAT1	816	271
Leptospira harrisiae strain FH2-B-A1	LEPHR(FH2-B-A1)	2023189	NAT1	819	272
Leptospira kanakyensis strain 201800292	LEPKA(201800292)	2484968	NAT1	831	276
Leptospira kemamanensis strain 201702454	LEPKM(201702454)	2484942	NAT1	786	261
Leptospira levettii strain 201601119	LEPLV(201601119)	2023178	NAT1	816	271
Leptospira macculloughii strain ATI2-C-A1	LEPUA(ATI2-C-A1)	2023202	NAT1	831	276
			NAT2	816	271
Leptospira meyeri serovar Hardjo str. Went 5	LEPME(Went 5)	1193051	NAT1	831	276
Leptospira montravelensis strain 201800278	LEPMV(201800278)	2484961	NAT1	819	272
Leptospira mtsangambouensis strain 201601298	LEPTT(201601298)	2484912	ΝΑΤ1	828	275
Leptospira noumeaensis strain 201800287	LEPNO(201800287)	2484964	NAT1	819	272
Leptospira perdikensis strain 201702692	LEPPD(201702692)	2484948	NAT1	919	272
Leptospira terpstrae serovar Hualin str. LT 11-33 = ATCC 700639	LEPTE(LT 11-33 = ATCC 700639)	1257025	NAT1	819	272
Leptospira vanthielii serovar Holland str. Waz Holland = ATCC 700522	LEPVN(Waz Holland = ATCC 700522)	1218591	NAT1	819	272
Spirochaetia bacterium isolate UBA12132	SPIBC(UBA12132)	2053615	NAT1	867	288
[truncated: 233 more rows]
