# Supplementary material for: Insights into the genomic and functional divergence of NAT gene family to serve microbial secondary metabolism
Source: Sci Rep. 2024 Jun 28;14:14905. doi: 10.1038/s41598-024-65342-4 (PMC11213898; doi:10.1038/s41598-024-65342-4)
Supplement: Supplementary file 2 — Supplementary Information 2. [file 41598_2024_65342_MOESM2_ESM.xlsx]

## Sheet: S2_Boukouvala et al.
Boukouvala et al.: Insights into the genomic and functional divergence of NAT gene family to serve microbial secondary metabolism
Supplementary Information S2: Prokaryotic NAT genes predicted to localize within biosynthetic gene clusters (BGCs) by antiSMASH version 5.0
Note: Certain species were represented by more than one strain. In those cases, a representative sequence is indicated with bold font.
Prokaryotic NAT genes within BGCs identified using antiSMASH 5.0	Prokaryotic NAT genes within BGCs identified using antiSMASH 5.0						Functionally characterized BGCs with similarity to the predicted ones (from MIBiG database)
Organism scientific name	Taxonomy ID	Taxonomic group (Order)	NAT gene	NAT gene locus tag	Contig accession number	BGC type	MIBiG BGC ID	Organism scientific name	BGC product	BGC product ID		% of genes found to have blast hits
										NPA	PubChem
BACTERIA
Phylum: Actinobacteria
Gordonia malaquae NBRC 108250	1223542	Corynebacteriales	NAT1	GM1_RS19745	NZ_BAOP01000045.1	NRPS-like	BGC0000035	Streptomyces bikiniensis	Chalcomycin A	NPA004454	10794830	7
Mycobacterium bohemicum DSM 44277	1236609	Corynebacteriales	NAT1	BN971_RS12125	NZ_CSTD01000002.1	T1PKS	BGC0001944	Streptosporangium sp.	Funisamine	-	146684620	5
Mycobacterium lentiflavum strain CSUR P1491	141349	Corynebacteriales	NAT1	BN1232_RS26365	NZ_CTEE01000001.1	T1PKS	-	-	-	-	-	-
Mycolicibacterium gadium strain JCM 12688	1794	Corynebacteriales	NAT1	G6N36_RS22660	NZ_AP022608.1	NRPS	BGC0000365	Mycolicibacterium smegmatis MC2 155	Glycopeptidolipid	-	-	6
Nocardia brasiliensis ATCC 700358	1133849	Corynebacteriales	NAT2	O3I_015035	CP003876.1	Oligosaccharide, NPRS, T2PKS	BGC0000222	Streptomyces sp. TA-0256	FD-594	NPA001710	9919398	21
Nocardia cyriacigeorgica GUH-2	1127134	Corynebacteriales	NAT1	NOCYR_1993	FO082843.1	T1PKS	BGC0000140	Streptomyces sp. 88-682	RK-682	NPA006483	54685915	27
Nocardia sienata NBRC 100364	1210092	Corynebacteriales	NAT1	NS4_RS21575	NZ_BDBX01000039.1	T3PKS	BGC0000315	Streptomyces coelicolor A3(2)	CDA1b, 2a, 2b, 3a, 3b, 4a, 4b	NPA020268, NPA020316, NPA020269, NPA020317, NPA020270, NPA020318, NPA003812	139588771, 139588786, 139588772, 139588787, 139588773, 44227778, 44227771	5
Nocardia speluncae NBRC 108251	1210094	Corynebacteriales	NAT1	NS6_RS12725	NZ_BDBZ01000009.1	NRPS, Terpene	BGC0001027	Nocardia farcinica IFM 10152	Νocobactin NA	-	102002485	25
Nocardia testacea NBRC 100365	1206739	Corynebacteriales	NAT1	ON38_RS08705	NZ_BAGJ01000068.1	T3PKS	-	-	-	-	-	-
Williamsia limnetica strain DSM 45521	882452	Corynebacteriales	NAT1	DFR67_RS09690	NZ_QJSP01000005.1	Lanthipeptide, NRPS	BGC0000325	Streptomyces coelicolor A3(2)	Coelichelin	NPA009051	3247071	27
Williamsia marianensis strain DSM 44944	322609	Corynebacteriales	NAT1	C7458_RS11750	NZ_QEOM01000004.1	NRPS	BGC0000325	Streptomyces coelicolor A3(2)	Coelichelin	NPA009051	3247071	27
Williamsia muralis NBRC 105860	1219362	Corynebacteriales	NAT1	WIMU1_RS08560	NZ_BDAP01000002.1	NRPS	BGC0001211	Amycolatopsis alba DSM 44262	Albachelin	-	-	30
Frankia sp. EAN1pec	298653	Frankiales	NAT1	Franean1_4835	CP000820.1	T1PKS, NPRS-like	BGC0000090	Actinosynnema pretiosum subsp. pretiosum	Macbecin I, II	NPA019946, NPA007469	-, 6438438	34
Actinoplanes teichomyceticus ATCC 31121	457423	Micromonosporales	NAT1	ACTEI_RS09825	NZ_CP023865.1	NRPS, β-lactone	BGC0001731	Streptomyces paulus	Paulomycin	-	6450320	7
			NAT3	ACTEI_RS25090	NZ_CP023865.1	NRPS-like	BGC0001818	Streptomyces sp. SANK 60404	Vazabitide A	NPA012786	121514025	4
Longispora albida DSM 44784	1122182	Micromonosporales	NAT2	A3G1_RS0107965	NZ_KB903814.1	NRPS, T1PKS, Lanthipeptide	BGC0001396	Streptomyces sp. A1(2016)	Aldgamycin E, J, K, P	NPA024718, NPA022048, NPA022049, NPA024613	102425548, 137631396, 137648857, 145720559	5
Microlunatus phosphovorus NM-1	1032480	Propionibacteriales	NAT1	MLP_27020	AP012204.1	NPRS-like	BGC0000392	Actinosynnema mirum DSM 43827	Mirubactin	NPA020099	59051490	21
Actinosynnema mirum DSM 43827	446462	Pseudonocardiales	NAT2	AMIR_RS16440	NC_013093.1	T1PKS, NRPS-like	BGC0000090	Actinosynnema pretiosum subsp. pretiosum	Macbecin I, II	NPA019946, NPA007469	-, 6438438	100
			NAT3	AMIR_RS15895	NC_013093.1	T1PKS, NRPS-like	BGC0001511	Actinosynnema pretiosum subsp. pretiosum	Αnsamitocin P-3	-	5282049	92
Actinosynema mirum DSM 43827	446462	Pseudonocardiales	NAT2	Amir_3181	CP001630.1	T1PKS, NPRS-like	BGC0001511	Actinosynnema pretiosum subsp. pretiosum	Ansamitocin P-3	-	5282049	88
			NAT3	Amir_3291	CP001630.1	T1PKS	BGC0000090	Actinosynnema pretiosum subsp. pretiosum	Macbecin I, II	NPA019946, NPA007469	-, 6438438	100
Actinosynnema pretiosum subsp. pretiosum strain ATCC 31280	103721	Pseudonocardiales	NAT1	APASM_RS17025	NZ_CP029607.1	T1PKS, NRPS-like	BGC0000090	Actinosynnema pretiosum subsp. pretiosum	Macbecin I, II	NPA019946, NPA007469	-, 6438438	52
			NAT3	APASM_RS16585	NZ_CP029607.1	T1PKS, NRPS-like	BGC0001511	Actinosynnema pretiosum subsp. pretiosum	Ansamitocin P-3	-	5282049	95
Actinosynnema pretiosum strain X47	42197	Pseudonocardiales	NAT1	CNX65_RS16180	NZ_CP023445.1	T1PKS, NRPS-like	BGC0000020	Actinosynnema pretiosum subsp. pretiosum	Μaytansine/ Αnsamitocin P-3	-/-	5281828/ 5282049	97
Allokutzneria albata strain DSM 44149	211114	Pseudonocardiales	NAT1	BLT28_RS13395	NZ_LT629701.1	NRPS-like	BGC0000431	Streptomyces filamentosus NRRL 15998	Stenothricin	-	153274444	13
Amycolatopsis cihanbeyliensis strain DSM 45679	1128664	Pseudonocardiales	NAT2	FB471_RS24530	NZ_VFML01000001.1	PKS-like, NRPS-like	BGC0001850	Streptomyces sp. F001	Diazaquinomycin A, E, F, G	NPA015760, -, NPA017871, NPA008191	122105, -, 139588071, 139585390	30
Amycolatopsis lurida strain DSM 43134	31959	Pseudonocardiales	NAT2	BLW75_RS37505	NZ_FNTA01000004.1	NRPS	BGC0001584	Streptomyces sp. CB02366	C-1027	NPA018592	9962646	28
Amycolatopsis mediterranei S699	713604	Pseudonocardiales	NAT3	AMES_0620	CP003729.1	T1PKS	BGC0001759	Amycolatopsis sp.	Rifamorpholine A, B, C, D, E	-	132507841, 132507842, 132507843, 132507844, 132507845	73
Amycolatopsis orientalis strain B-37	31958	Pseudonocardiales	NAT3	SD37_10810	NZ_CP016174.1	T1PKS, NRPS-like	BGC0002011	Amycolatopsis alba DSM 44262	Ansacarbamitocin A	NPA006198	44445187	50
Pseudonocardia alni strain DSM 44104	33907	Pseudonocardiales	NAT1	ATL51_RS03540	NZ_PHUJ01000003.1	Terpene	BGC0000269	Streptomyces sp. SF2575	SF2575	-	54702959	6
Pseudonocardia ammonioxydans strain CGMCC 4.1877	260086	Pseudonocardiales	NAT1	BM093_RS17865	NZ_FOUY01000018.1	Terpene	BGC0000269	Streptomyces sp. SF2575	SF2575	-	54702959	6
			NAT2	BM093_RS23535	NZ_FOUY01000028.1	NRPS-like	BGC0000431	Streptomyces filamentosus NRRL 15998	Stenothricin	-	153274444	13
Pseudonocardia autotrophica strain NBRC 12743	2074	Pseudonocardiales	NAT1	Pdca_RS15890	NZ_BJNH01000003.1	Terpene	BGC0000269	Streptomyces sp. SF2575	SF2575	-	54702959	6
Pseudonocardia endophytica strain DSM 44969	401976	Pseudonocardiales	NAT1	EV378_RS00675	NZ_SMFZ01000001.1	Terpene	BGC0000269	Streptomyces sp. SF2575	SF2575	-	54702959	6
Pseudonocardia hydrocarbonoxydans strain NBRC 14498	76726	Pseudonocardiales	NAT1	PHY01_RS01140	NZ_BJNG01000001.1	Terpene	-	-	-	-	-	-
Pseudonocardia oroxyli strain CGMCC 4.3143	366584	Pseudonocardiales	NAT1	BLS43_RS26655	NZ_FNBE01000022.1	T1PKS, NRPS-like	BGC0001666	Micromonospora sp. HK160111	Μicroansamycin	-	-	50
Pseudonocardia saturnea strain NBRC 14499	33909	Pseudonocardiales	NAT1	PSA01_RS00985	NZ_BJNH01000003.1	Terpene	BGC0000269	Streptomyces sp. SF2575	SF2575	-	54702959	6
Pseudonocardia sediminis strain DSM 45779	1397368	Pseudonocardiales	NAT1	EV383_RS15570	NZ_SHKL01000001.1	Terpene	BGC0000269	Streptomyces sp. SF2575	SF2575	-	54702959	6
Pseudonocardia sp. AL041005-10	445576	Pseudonocardiales	NAT1	WY02_RS03285	NZ_CP011862.1	Terpene	BGC0000269	Streptomyces sp. SF2575	SF2575	-	54702959	6
Pseudonocardia sp. EC080625-04	1096868	Pseudonocardiales	NAT1	FRP1_RS09525	NZ_CP010989.1	Terpene	BGC0000269	Streptomyces sp. SF2575	SF2575	-	54702959	6
Pseudonocardia sp. EC080610-09	1688404	Pseudonocardiales	NAT1	AD006_RS17075	NZ_CP012181.1	Terpene	BGC0000269	Streptomyces sp. SF2575	SF2575	-	54702959	6
Pseudonocardia sp. EC080619-01	1096856	Pseudonocardiales	NAT1	AD017_RS24930	NZ_CP012184.1	Terpene	BGC0000269	Streptomyces sp. SF2575	SF2575	-	54702959	6
Pseudonocardia sp. HH130630-07	1690815	Pseudonocardiales	NAT1	AFB00_RS25035	NZ_CP013854.1	Terpene	BGC0000269	Streptomyces sp. SF2575	SF2575	-	54702959	6
Saccharopolyspora erythraea NRRL 2338	405948	Pseudonocardiales	NAT2	SACE_RS13950	NC_009142.1	T1PKS, NRPS-like	BGC0001666	Micromonospora sp. HK160111	Microansamycin	-	-	46
Saccharothrix carnea strain CGMCC 4.7097	1280637	Pseudonocardiales	NAT1	B0I31_RS04440	NZ_PYAX01000002.1	NRPS	BGC0001034	Sorangium cellulosum	Pellasoren	-	-	25
Saccharothrix espanaensis DSM 44229	1179773	Pseudonocardiales	NAT3	BN6_RS43480	NC_019673.1	Furan	BGC0000187	Streptomyces nodosus subsp. asukaensis	Asukamycin	NPA012374	6441014	32
Streptomyces albofaciens JCM 4342	1306175	Streptomycetales	NAT1	CP973_RS37825	NZ_PDCM01000002.1	NRPS	BGC0001448	uncultured bacterium	Μalacidin A, B	NPA024661, NPA024662	132282518, 132282519	15
Streptomyces aureoverticillatus strain HN6	66871	Streptomycetales	NAT1	G3H79_RS08735	NZ_CP048641.1	NRPS, Siderophore	BGC0000392	Actinosynnema mirum DSM 43827	Mirubactin	NPA020099	59051490	78
Streptomyces autolyticus strain CGMCC0516	75293	Streptomycetales	NAT1	BV401_32865	CP019458.1	ladderane, arylpolyene, aminocoumarin	BGC0001975	Streptomyces atratus	Atratumycin	NPA026739	146683158	57
Streptomyces capuensis strain NRRL B-3501	1464056	Streptomycetales	NAT1	IF21_RS0138220	NZ_JOFM01000079.1	NRPS	BGC0000296	Streptomyces anulatus	Αctinomycin D	NPA007563	457193	10
Streptomyces capuensis strain NRRL B-12337	1464056	Streptomycetales	NAT1	NH07_RS0131465	NZ_JNWP01000037.1	NRPS	BGC0001975	Streptomyces atratus	Atratumycin	NPA026739	146683158	10
Streptomyces collinus Tu 365	1214242	Streptomycetales	NAT1	B446_13510	CP006259.1	PKS-like, NPRS, oligosaccharide	BGC0000262	Streptomyces sp. PGA64	Prejadomycin/ Rabelomycin/ Gaudimycin A, C, D/ UWM6	-/ NPA019619/ -/ NPA020272, -, NPA020321/ -	25195328/ 443810/ 50986076, 102205948, 139588789/ 53297394	29
Streptomyces filamentosus NRRL 11379	457430	Streptomycetales	NAT2	SSIG_RS29580	NZ_ABYX02000001.1	Νucleoside, PKS-like, NRPS	BGC0001119	Streptomyces sp. HKI0576	Divergolide A, B, C, D	NPA024805, NPA024806, NPA024807, NPA024808	102590735, 53235716, 102590737, 102590738	44
Streptomyces kanamyceticus strain ATCC 12853	1967	Streptomycetales	NAT2	CP970_RS41310	NZ_CP023699.1	NRPS, Lanthipeptide	BGC0000026	Streptomyces viridochromogenes Tue57	Avilamycin A, C	-/ -	20054845/ 20055307	5
Streptomyces lavendulae subsp. lavendulae strain NRRL B-2775	58340	Streptomycetales	NAT1	IG95_RS0133515	NZ_JOEX01000042.1	NRPS	BGC0001657	Lysobacter sp. RH2180-5	Lysocin	-	-	14
Streptomyces malaysiensis strain DSM 4137	92644	Streptomycetales	NAT2	SMALA_RS29355	NZ_CP023992.1	Ladderane, Arylpolyene, NRPS, Aminocoumarin	BGC0001975	Streptomyces atratus	Atratumycin	NPA026739	146683158	57
			NAT3	SMALA_RS02340	NZ_CP023992.1	T1PKS, PKS-like	BGC0000075	Streptomyces sp. LZ35	Hygrocin A, B	NPA004945/ NPA011351	5326374/ 5326384	96
			NAT4	SMALA_RS06865	NZ_CP023992.1	T1PKS	BGC0000106	Streptomyces sp. CS	Νaphthomycin A	NPA000326	10101379	43
Streptomyces noursei strain ATCC 11455	316284	Streptomycetales	NAT1	SNOUR_RS18495	NZ_CP011533.1	Τhiopeptide, Βacteriocin	BGC0001753	Streptomyces globisporus subsp. globisporus	Radamycin/ Globimycin	NPA009696/ NPA024066	386982202/ 386996562	94
Streptomyces noursei strain JCM 4701	1971	Streptomycetales	NAT1	AOB60_RS40565	NZ_LJSN01000005.1	Τhiopeptide, Βacteriocin	BGC0001753	Streptomyces globisporus subsp. globisporus	Radamycin/ Globimycin	NPA009696/ NPA024066	386982202/ 386996562	88
Streptomyces peucetius strain NRRL WC-3868	1950	Streptomycetales	NAT1	IO35_RS0131040	NZ_JOCK01000036.1	NRPS	BGC0001975	Streptomyces atratus	Αtratumycin	NPA026739	146683158	10
Streptomyces rapamycinicus NRRL 5491	1343740	Streptomycetales	NAT2	D3C57_RS50640	NZ_QYCY01000004	T1PKS, NPRS-like	BGC0000075	Streptomyces sp. LZ35	Hygrocin A, B	NPA004945, NPA011351	5326374, 5326384	93
Streptomyces rimosus subsp. rimosus strain NRRL B-2626	132474	Streptomycetales	NAT1	IG97_RS0134770	NZ_JOEO01000045.1	NRPS	BGC0001657	Lysobacter sp. RH2180-5	Lysocin	-	-	14
Streptomyces rimosus subsp. rimosus strain NRRL B-2660	132474	Streptomycetales	NAT1	IF86_RS0120205	NZ_JOES01000033.1	NRPS	BGC0000296	Streptomyces anulatus	Αctinomycin D	NPA007563	457193	10
Streptomyces rimosus subsp. rimosus strain NRRL B-8076	132474	Streptomycetales	NAT1	NH05_RS0131480	NZ_JOCC01000042.1	NRPS	BGC0001567	Streptomyces lincolnensis	Cysteoamide	NPA024297	386996793	36
Streptomyces rimosus subsp. rimosus strain NRRL B-16073	132474	Streptomycetales	NAT1	NH06_RS0133235	NZ_JNWX01000042.1	NRPS	BGC0000388	Streptomyces hygroscopicus	Μannopeptimycin	-	90658418	22
Streptomyces rimosus subsp. rimosus strain NRRL ISP-5260	132474	Streptomycetales	NAT1	NH08_RS0135570	NZ_JNYR01000036.1	NRPS	BGC0000379	Streptomyces viridochromogenes	Glycinocin A	NPA001403	386973917	9
Streptomyces rimosus subsp. rimosus strain NRRL WC-3876	132474	Streptomycetales	NAT1	IG53_RS0134820	NZ_JOCM01000049.1	NRPS	BGC0000296	Streptomyces anulatus	Αctinomycin D	NPA007563	457193	10
Streptomyces rimosus subsp. rimosus strain NRRL WC-3877	132474	Streptomycetales	NAT1	IH23_RS0135390	NZ_JOCL01000041.1	NRPS	BGC0000296	Streptomyces anulatus	Αctinomycin D	NPA007563	457193	10
Streptomyces rimosus subsp. rimosus strain NRRL WC-3882	132474	Streptomycetales	NAT1	IF62_RS0132060	NZ_JOCO01000039.1	NRPS	BGC0000379	Streptomyces viridochromogenes	Glycinocin A	NPA001403	386973917	9
Streptomyces rimosus subsp. rimosus strain NRRL WC-3904	132474	Streptomycetales	NAT1	IH45_RS0118060	NZ_JOCQ01000031.1	T2PKS, PKS-like, Oligosaccharide, NRPS	BGC0000268	Streptomyces sp. SCC 2136	Sch-47554, 47555	NPA014552, NPA001895	192464, 122719	23
Streptomyces rimosus subsp. rimosus strain NRRL WC-3925	132474	Streptomycetales	NAT1	IG83_RS0138240	NZ_JOBN01000047.1	NRPS	BGC0000379	Streptomyces viridochromogenes	Glycinocin A	NPA001403	386973917	9
Streptomyces rimosus subsp. rimosus strain NRRL WC-3927	132474	Streptomycetales	NAT1	IG76_RS0124355	NZ_JOBO01000022.1	NRPS	BGC0000388	Streptomyces hygroscopicus	Μannopeptimycin	-	90658418	22
Streptomyces rimosus strain ATCC 10970	1927	Streptomycetales	NAT2	CP984_RS17445	NZ_CP023688.1	NRPS	BGC0000388	Streptomyces hygroscopicus	Μannopeptimycin	-	90658418	22
Streptomyces rimosus strain M527	1927	Streptomycetales	NAT1	EMY36_RS35335	NZ_SADA01000296.1	NRPS	BGC0000461	Lysobacter enzymogenes	WAP-8294A2	NPA018076	16184172	30
Streptomyces rimosus strain R6-500	1421017	Streptomycetales	NAT1	V519_RS07540	NZ_CP045803.1	NRPS	BGC0000461	Lysobacter enzymogenes	WAP-8294A2	NPA018076	16184172	30
Streptomyces rimosus strain R6-500MV9	1927	Streptomycetales	NAT1	DF17_RS19145	NZ_JMGX01000009.1	NRPS	BGC0000388	Streptomyces hygroscopicus	Mannopeptimycin	-	90658418	25
Streptomyces rimosus strain R6-500MV9-R8	1927	Streptomycetales	NAT1	DF18_RS26440	NZ_JMGY01000017.1	NRPS	BGC0001968	uncultured bacterium	Cadaside A, B	NPA025602, NPA025603	146682092, 146682091	19
Streptomyces rimosus strain WT5260	1927	Streptomycetales	NAT2	CTZ40_RS17465	NZ_CP025551.1	NRPS	BGC0000388	Streptomyces hygroscopicus	Μannopeptimycin	-	90658418	22
Streptomyces sp. NEAU-D10	2293571	Streptomycetales	NAT1	DY245_RS25960	NZ_QUAC01000209.1	NRPS	BGC0000388	Streptomyces hygroscopicus	Mannopeptimycin	-	90658418	96
Streptomyces sp. NRRL B-11253	1463826	Streptomycetales	NAT1	NH04_RS0126225	NZ_JNWN01000033.1	NRPS	BGC0000291	Streptomyces fradiae	A54145	-	-	11
Streptomyces sp. NRRL F-4489	1609095	Streptomycetales	NAT1	ADL22_RS01455	NZ_LLZI01000002.1:	NRPS, Oligosaccharide, Other	BGC0001818	Streptomyces sp. SANK 60404	Vazabitide A	NPA012786	386985290	26
Streptomyces sp. NRRL WC-3703	1463930	Streptomycetales	NAT1	IF71_RS0133470	NZ_JOCH01000053.1	NRPS	BGC0000296	Streptomyces anulatus	Αctinomycin D	NPA007563	457193	10
Streptomyces sp. NRRL WC-3702	1463929	Streptomycetales	NAT1	IF10_RS0126350	NZ_JOCC01000042.1	NRPS	BGC0001567	Streptomyces lincolnensis	Cysteoamide	NPA024297	386996793	27
Streptomyces sp. WAC 06783	2203211	Streptomycetales	NAT1	DMH18_RS21955	NZ_QHJP01000014.1	NRPS	BGC0000388	Streptomyces hygroscopicus	Μannopeptimycin	-	90658418	22
Streptomyces spectabilis strain ATCC 27465	68270	Streptomycetales	NAT4	CP982_RS35275	NZ_CP023690.1	Βutyrolactone, T1PKS, NRPS-like	BGC0001785	Streptomyces spectabilis	Streptovaricin	-	135462992	95
Streptomyces uncialis strain DCA2648	1048205	Streptomycetales	NAT1	AB852_RS34395	NZ_LFBV01000011.1	T3PKS	BGC0000902	Saccharopolyspora erythraea NRRL 2338	Flaviolin	-	160478	75
Streptomyces violaceusniger Tu 4113	653045	Streptomycetales	NAT3	Strvi_5385	CP002994.1	T1PKS, NPRS-like	BGC0000075	Streptomyces sp. LZ35	Hygrocin A, B	NPA004945, NPA011351	5326374, 5326384	80
Streptomyces yunnanensis strain CGMCC 4.3555	156453	Streptomycetales	NAT1	BUE49_RS11955	NZ_FRBK01000005.1	Τhiopeptide, Βacteriocin	BGC0001753	Streptomyces globisporus subsp. globisporus	Radamycin/ Globimycin	NPA009696/ NPA024066	386982202/ 386996562	88
Phylum: Firmicutes
Bacillus anthracis strain Ames	198094	Bacillales	NAT3	BA_RS12975	NC_003997.3	NRPS	-	-	-	-	-	-
Bacillus anthracis strain Ames	198094	Bacillales	NAT3	BF25_RS11930	NZ_CP009981.1	NRPS	-	-	-	-	-	-
Bacillus anthracis strain 'Ames ancestor'	261594	Bacillales	NAT3	GBAA_RS13410	NC_007530.2	NRPS	-	-	-	-	-	-
Bacillus anthracis strain A16	743835	Bacillales	NAT3	A16_RS13430	NZ_CP001970.2	NRPS	-	-	-	-	-	-
Bacillus anthracis strain A16R	673518	Bacillales	NAT3	A16R_RS13980	NZ_CP001974.2	NRPS	-	-	-	-	-	-
Bacillus anthracis strain A0248	592021	Bacillales	NAT3	BAA_RS13920	NC_012659.1	NRPS	-	-	-	-	-	-
Bacillus anthracis strain A1144	1392	Bacillales	NAT3	KD35_RS14635	NZ_CP010852.1	NRPS	-	-	-	-	-	-
Bacillus anthracis strain BA1035	1392	Bacillales	NAT3	BF89_RS28335	NZ_CP009700.1	NRPS	-	-	-	-	-	-
Bacillus anthracis strain BFV	1392	Bacillales	NAT3	DJ44_RS05805	NZ_CP007704.1	NRPS	-	-	-	-	-	-
Bacillus anthracis strain Canadian bison	1392	Bacillales	NAT3	BF24_RS02580	NZ_CP010322.1	NRPS	-	-	-	-	-	-
Bacillus anthracis strain CDC 684	568206	Bacillales	NAT3	BAMEG_RS09495	NC_012581.1	NRPS	-	-	-	-	-	-
Bacillus anthracis strain Cvac02	1392	Bacillales	NAT3	BACvac02_2840	CP008853.1	NRPS	-	-	-	-	-	-
Bacillus anthracis strain delta Sterne	1392	Bacillales	NAT3	DJ45_RS16120	NZ_CP008752.1	NRPS	-	-	-	-	-	-
Bacillus anthracis strain Han	1392	Bacillales	NAT3	BAHan_2905	CP008854.1	NRPS	-	-	-	-	-	-
Bacillus anthracis strain HYU01	1392	Bacillales	NAT3	HYU01_RS13360	NZ_CP008846.1:	NRPS	-	-	-	-	-	-
Bacillus anthracis strain H9401	768494	Bacillales	NAT3	H9401_RS13385	NC_017729.1	NRPS	-	-	-	-	-	-
Bacillus anthracis strain K3	1392	Bacillales	NAT3	BF37_RS23675	NZ_CP009331.1	NRPS	-	-	-	-	-	-
Bacillus anthracis strain Larissa	1392	Bacillales	NAT3	AB893_RS13400	NZ_CP012519.1	NRPS	-	-	-	-	-	-
Bacillus anthracis strain Ohio ACB	1392	Bacillales	NAT3	BG02_5401	CP009341.1	NRPS	-	-	-	-	-	-
Bacillus anthracis strain PAK-1	1392	Bacillales	NAT3	BD64_RS15295	NZ_CP009325.1	NRPS	-	-	-	-	-	-
Bacillus anthracis strain Parent1	1392	Bacillales	NAT3	AOQ80_RS13435	NZ_CP012730.1	NRPS	-	-	-	-	-	-
Bacillus anthracis strain Parent2	1392	Bacillales	NAT3	AOQ81_RS13430	NZ_CP012729.1	NRPS	-	-	-	-	-	-
Bacillus anthracis strain Pasteur	1392	Bacillales	NAT3	BF26_RS01925	NZ_CP009476.1	NRPS	-	-	-	-	-	-
Bacillus anthracis strain Pollino sequence	1392	Bacillales	NAT3	TM00_RS13415	NZ_CP010813.1	NRPS	-	-	-	-	-	-
Bacillus anthracis strain PR01	1392	Bacillales	NAT3	AOD59_RS13435	NZ_CP012720.1	NRPS	-	-	-	-	-	-
Bacillus anthracis strain PR02	1392	Bacillales	NAT3	AOD60_RS13435	NZ_CP012721.1	NRPS	-	-	-	-	-	-
Bacillus anthracis strain PR05	1392	Bacillales	NAT3	AOD63_RS13425	NZ_CP012722.1	NRPS	-	-	-	-	-	-
Bacillus anthracis strain PR06	1392	Bacillales	NAT3	AOD64_RS13435	NZ_CP012723.1	NRPS	-	-	-	-	-	-
Bacillus anthracis strain PR07	1392	Bacillales	NAT3	AOD65_RS13430	NZ_CP012724.1	NRPS	-	-	-	-	-	-
Bacillus anthracis strain PR08	1392	Bacillales	NAT3	AOD66_RS13430	NZ_CP012725.1	NRPS	-	-	-	-	-	-
Bacillus anthracis strain PR09-1	1392	Bacillales	NAT3	AOD67_RS13430	NZ_CP012726.1	NRPS	-	-	-	-	-	-
Bacillus anthracis strain PR09-4	1392	Bacillales	NAT3	AOD68_RS13430	NZ_CP012727.1	NRPS	-	-	-	-	-	-
Bacillus anthracis strain PR10-4	1392	Bacillales	NAT3	AOD69_RS13430	NZ_CP012728.1	NRPS	-	-	-	-	-	-
Bacillus anthracis strain RA3	1392	Bacillales	NAT3	BF90_RS04020	NZ_CP009697.1	NRPS	-	-	-	-	-	-
Bacillus anthracis strain SK102	1392	Bacillales	NAT3	BF31_RS21700	NZ_CP009464.1	NRPS	-	-	-	-	-	-
Bacillus anthracis strain SPV842_15	1392	Bacillales	NAT3	BZG08_RS14080	NZ_CP019588.1	NRPS	-	-	-	-	-	-
Bacillus anthracis strain Stendal	1392	Bacillales	NAT3	AW166_RS14740	NZ_CP014179.1	NRPS	-	-	-	-	-	-
Bacillus anthracis strain Sterne	260799	Bacillales	NAT3	AW20_RS01395	NZ_CP009541.1	NRPS	-	-	-	-	-	-
Bacillus anthracis strain Sterne	260799	Bacillales	NAT3	BAS_RS12990	NC_005945.1	NRPS	-	-	-	-	-	-
Bacillus anthracis strain SVA11	1392837	Bacillales	NAT3	MI63_RS13355	NZ_CP006742.1	NRPS	-	-	-	-	-	-
Bacillus anthracis strain Tangail-1	1392	Bacillales	NAT3	A8C77_RS14745	NZ_CP015779.1	NRPS	-	-	-	-	-	-
Bacillus anthracis strain Turkey 32	1452727	Bacillales	NAT3	AS53_RS23755	NZ_CP009315.1	NRPS	-	-	-	-	-	-
Bacillus anthracis strain Tyrol 4675	1392	Bacillales	NAT3	BVB96_RS13950	NZ_CP018903.1	NRPS	-	-	-	-	-	-
Bacillus anthracis strain Vollum	261591	Bacillales	NAT3	DJ46_RS08760	NZ_CP007666.1	NRPS	-	-	-	-	-	-
Bacillus anthracis strain Vollum 1B	1392	Bacillales	NAT3	BF39_RS08320	NZ_CP009328.1	NRPS	-	-	-	-	-	-
Bacillus anthracis strain V770-NP-1R	1449979	Bacillales	NAT3	AK39_RS13625	NZ_CP009598.1	NRPS	-	-	-	-	-	-
Bacillus anthracis strain 2000031021	1392	Bacillales	NAT3	DJ48_1576	CP007618.1	NRPS	-	-	-	-	-	-
Bacillus anthracis strain 2002013094	1392	Bacillales	NAT3	BF27_4881	CP009902.1	NRPS	-	-	-	-	-	-
Bacillus bombysepticus strain Wang	1330043	Bacillales	ΝΑΤ1	CY96_RS12205	NZ_CP007512.1	NRPS	-	-	-	-	-	-
Bacillus cereus VDM053	1053249	Bacillales	ΝΑΤ2	IKQ_RS14185	NZ_KB976712.1	NRPS	-	-	-	-	-	-
Bacillus mycoides strain ATCC 6462	1405	Bacillales	NAT1	BG05_RS18640	NZ_CP009692.1	NRPS	-	-	-	-	-	-
Bacillus thuringiensis HD1002	1452729	Bacillales	NAT3	AS86_RS12005	NZ_CP009351.1	NRPS	-	-	-	-	-	-
Bacillus thuringiensis HD-789	1217737	Bacillales	NAT3	BTF1_RS10920	NC_018508.1	NRPS	-	-	-	-	-	-
Bacillus thuringiensis serovar andalousiensis BGSC 4AW1	527032	Bacillales	NAT3	BTHUR0009_RS12540	NZ_CM000754.1	NRPS	-	-	-	-	-	-
Bacillus thuringiensis serovar galleriae strain 4G5	29338	Bacillales	NAT3	BT4G5_RS14615	NZ_CP010089.1	NRPS	-	-	-	-	-	-
Bacillus thuringiensis serovar galleriae strain HD29	29338	Bacillales	NAT3	BTHUR0011_RS12860	NZ_CM000756.1	NRPS	-	-	-	-	-	-
Bacillus thuringiensis serovar kurstaki strain HD-1	1261129	Bacillales	NAT3	BTK_RS16425	NZ_CP004870.1	NRPS	-	-	-	-	-	-
Bacillus thuringiensis serovar kurstaki strain HD73	1279365	Bacillales	ΝΑΤ3	HD73_RS16465	NC_020238.1	NRPS	-	-	-	-	-	-
Bacillus thuringiensis serovar kurstaki strain YBT-1520	570416	Bacillales	ΝΑΤ3	YBT1520_RS16205	NZ_CP004858.1	NRPS	-	-	-	-	-	-
Bacillus thuringiensis serovar morrisoni strain BGSC 4AA1	1441	Bacillales	ΝΑΤ2	SD98_RS14335	NZ_CP010577.1	NRPS	-	-	-	-	-	-
Melghirimyces algeriensis strain DSM 45474	910412	Bacillales	NAT1	FN782_RS00120	NZ_FXTI01000001.1	T3PKS, NRPS	BGC0001520	Bacillus subtilis	Aurantinin B, C, D	NPA016670, NPA028344, NPA028345	6438765, 146684507, 146684508	32
Paenibacillaceae bacterium isolate MGYG-HGUT-01436	2003592	Bacillales	NAT2	FY505_RS25740	NZ_CABKSB010000002.1	Terpene	-	-	-	-	-	-
Paenibacillus cellulositrophicus strain KACC 16577	562959	Bacillales	NAT1	GCU45_RS30450	NZ_CP045296.1	NRPS-like	-	-	-	-	-	-
Paenibacillus chitinolyticus strain KCCM 41400	79263	Bacillales	NAT2	PC41400_RS19500	NZ_CP026520.1	Terpene	-	-	-	-	-	-
Paenibacillus favisporus strain Y7	221028	Bacillales	NAT1	GFB42_RS02285	NZ_WIBG01000001.1	NRPS-like	-	-	-	-	-	-
Pontibacillus halophilus JSM 076056	1385510	Bacillales	NAT1	H513_RS20040	NZ_AULI01000009.1	Terpene	BGC0000645	Halobacillus halophilus DSM 2266	Carotenoid	-	446841	100
Quasibacillus thermotolerans strain SgZ-8	1221996	Bacillales	NAT1	QY97_RS01525	NZ_JWJE02000002.1	β-lactone	BGC0001095	Bacillus velezensis FZB42	Fengycin	-	443591	40
Staphylococcus felis strain ATCC 49168	46127	Bacillales	NAT1	C7J90_RS03950	NZ_CP027770.1	NRPS	-	-	-	-	-	-
Staphylospora marina strain SCSIO 07575	2490858	Bacillales	NAT1	EG886_RS12265	NZ_CP034118.1	Τhiopeptide, LAP	-	-	-	-	-	-
Thermoactinomyces daqus strain H-18	1329516	Bacillales	NAT1	JG50_RS0111300	NZ_JPST01000022.1	ΤransAT-PKS, T3PKS, NRPS-like	BGC0001520	Bacillus subtilis	Aurantinin B, C, D	NPA016670, NPA028344, NPA028345	6438765, 146684507, 146684508	71
Hungateiclostridium cellulolyticum CD2	509191	Clostridiales	NAT1	ACECE_RS0221255	NZ_JH556659.1	NRPS, T1PKS, TransAT-PKS	-	-	-	-	-	-
Phylum: Bacteriodetes (FCB group)
Flagellimonas pacifica strain DSM 25885	1247520	Flavobacteriales	NAT1	CRO15_RS13780	NZ_OBEH01000004	linaridin	-	-	-	-	-	-
Phylum: Cyanobacteria
Geitlerinema sp. PCC 7105	102127	Oscillatoriales	NAT1	GEI7105_RS0111490	NZ_KB235958.1	Terpene	-	-	-	-	-	-
Phylum: Proteobacteria
Alphaproteobacteria
Bosea lathyri strain DSM 26656	1036778	Hyphomicrobiales	NAT1	C4S73_RS24920	NZ_FNUY01000015	Τerpene	-	-	-	-	-	-
Bosea sp. OK403	1855286	Hyphomicrobiales	NAT1	BMZ97_RS28925	NZ_FOQV01000016	Τerpene	-	-	-	-	-	-
Bosea sp. WAO	406341	Hyphomicrobiales	NAT1	DK26_RS07285	NZ_JXTJ01000004	Τerpene	-	-	-	-	-	-
Bosea sp. 1131	1871628	Hyphomicrobiales	NAT1	CYD53_RS07620	NZ_PQFZ01000003	Τerpene	-	-	-	-	-	-
Bosea vaviloviae strain Vaf-18	1526658	Hyphomicrobiales	NAT1	BHK69_RS22075	NZ_CP017147.1	Τerpene	-	-	-	-	-	-
Bradyrhizobium oligotrophicum S58	1245469	Hyphomicrobiales	NAT1	S58_RS31400	NC_020453.1	Terpene	-	-	-	-	-	-
			NAT2	S58_RS31405						-	-	-
Rhizobium etli CFN 42	347834	Hyphomicrobiales	ΝΑΤ1	RHE_RS02990	NC_007761.1	Bacteriocin	-	-	-	-	-	-
Sphingosinicella sp. CPCC 101087	2497754	Sphingomonadales	NAT1	EKM57_RS20700	NZ_SBFF01000016	Τerpene	BGC0000643	Brevundimonas vesicularis	Carotenoid	-	446841	30
Betaproteobacteria
Massilia namucuonensis CGMCC 1.11014	1035707	Burkholderiales	NAT1	BM436_RS07980	NZ_FPBO01000005	Acyl-amino acids	-	-	-	-	-	-
Nitrosomonas eutropha strain Nm19	916	Nitrosomonadales	NAT1	C8R15_RS01910	NZ_PZZQ01000003	Acyl-amino acids	BGC0001687	uncultured bacterium CSL12	N-tetradecanoyl tyrosine	-	-	6
Nitrosomonas sp. GH22	153947	Nitrosomonadales	NAT1	ABF86_RS03375	NZ_QRCA01000009	Acyl-amino acids	BGC0001687	uncultured bacterium CSL12	N-tetradecanoyl tyrosine	-	-	6
Gammaproteobacteria
Vibrio nigripulchritudo SOn1	1238450	Vibrionales	NAT1	VIBNISON1_RS16875	NZ_LK391965.1	NRPS-like	BGC0000727	Streptomyces aureofaciens	Indigoidine	NPA020291	193349	6
Deltaproteobacteria
Nannocystis exedens strain DSM 71	54	Myxococcales	NAT1	NAEX_RS10695	NZ_NETK01000001	NRPS, T1PKS	BGC0001750	Nannocystis pusilla	Pyrronazol B	NPA013257	139586770	72
Nannocystis exedens strain ATCC 25963	54	Myxococcales	NAT1	BM274_RS28790	NZ_FOMX01000021	NRPS, T1PKS	BGC0001750	Nannocystis pusilla	Pyrronazol B	NPA013257	139586770	72
Polyangium spumosum strain DSM 14734	889282	Myxococcales	NAT1	GF068_RS37175	NZ_WJIE01000018	NRPS	BGC0001345	Stigmatella aurantiaca Sg a15	Myxochelin A, B	NPA002219, -	16093504, 10873133	66
Epsilonproteobacteria
Sulfurimonas hongkongensis strain AST-10	1172190	Campylobacterales	NAT1	M947_RS17445	NZ_AUPZ01000007	Thiopeptide	-	-	-	-	-	-
ARCHAEA
Phylum: Euryarchaeota
Halostella salina strain CBA1114	1547897	Halobacteriales	NAT1	D8896_RS09950	NZ_RCIH01000004	β-lactone	-	-	-	-	-	-
					-
