# Supplementary material for: Insights into the genomic and functional divergence of NAT gene family to serve microbial secondary metabolism
Source: Sci Rep. 2024 Jun 28;14:14905. doi: 10.1038/s41598-024-65342-4 (PMC11213898; doi:10.1038/s41598-024-65342-4)
Supplement: Supplementary file 3 — Supplementary Information 3. [file 41598_2024_65342_MOESM3_ESM.xlsx]

## Sheet: S3_Boukouvala et al.
Boukouvala et al.: Insights into the genomic and functional divergence of NAT gene family to serve microbial secondary metabolism
Supplementary Information S3: Prokaryotic NAT genes predicted to localize within biosynthetic gene clusters (BGCs) by antiSMASH version 7.0
Note: Certain species were represented by more than one strain. In those cases, a representative sequence is indicated with bold font.
Prokaryotic NAT genes within BGCs identified using antiSMASH 7.0	Prokaryotic NAT genes within BGCs identified using antiSMASH 7.0							Functionally characterized BGCs with similarity to the predicted ones (from MIBiG database)
Organism scientific name	Taxonomy ID	Taxonomic group (Order)	NAT gene	NAT gene locus tag	Contig accession number: cluster coordinates	BGC length (bp)	BGC type	MIBiG BGC ID	Organism scientific name	BGC product	BGC product ID		% of genes found to have blast hits
											NPA	PubChem
BACTERIA
Phylum: Actinobacteria
Gordonia malaquae NBRC 108250	1223542	Corynebacteriales	NAT1	GM1_RS19745	NZ_BAOP01000045.1: 2800..26121	23322	NAPAA	BGC0002174	Epichloe festucae	ε-Poly-L-lysine	-	-	100
Mycobacterium bohemicum DSM 44277	1236609	Corynebacteriales	NAT1	BN971_RS12125	NZ_CSTD01000002.1: 392857..438379	45523	T1PKS	BGC0002362	Micromonospora endolithica	loseolamycin A1/ loseolamycin A2	NPA033123, NPA033124	122210000	12
Mycobacterium lentiflavum strain CSUR P1491	141349	Corynebacteriales	NAT1	BN1232_RS26365	NZ_CTEE01000001.1: 5628467..5673998	45532	T1PKS	BGC0001944	Streptosporangium sp.	funisamine	-	146684620	5
Nocardia brasiliensis ATCC 700358	1133849	Corynebacteriales	NAT2	O3I_015035	CP003876.1:3341356..3422624	81269	NRPS-like,T2PKS,oligosaccharide	BGC0000200	uncultured bacterium	arixanthomycin A,B,C	-	-	31
Nocardia cyriacigeorgica GUH-2	1127134	Corynebacteriales	NAT1	NOCYR_1993	FO082843.1:2223269..2268101	44833	T1PKS	BGC0000140	Streptomyces sp. 88-682	4-hexadecanoyl-3-hydroxy-2-(hydroxymethyl)-2H-furan-5-one	NPA006483	118797230	27
Nocardia sienata NBRC 100364	1210092	Corynebacteriales	NAT1	NS4_RS21575	NZ_BDBX01000039.1: 100097..137400	37304	T3PKS	BGC0002362	Micromonospora endolithica	loseolamycin A1/ loseolamycin A2	NPA033123, NPA033124	122210000	8
Nocardia speluncae NBRC 108251	1210094	Corynebacteriales	NAT1	NS6_RS12725	NZ_BDBZ01000009.1: 107275..193950	86676	NRPS	BGC0002352	Nocardia terpenica	terpenibactin A/B/C	NPA031985, NPA031986, NPA031987	156582714	42
Nocardia testacea NBRC 100365	1206739	Corynebacteriales	NAT1	ON38_RS08705	NZ_BAGJ01000068.1: 62712..95100	32389	T3PKS	BGC0002362	Micromonospora endolithica	loseolamycin A1/ loseolamycin A2	NPA033123, NPA033124	122210000	8
Williamsia limnetica strain DSM 45521	882452	Corynebacteriales	NAT1	DFR67_RS09690	NZ_QJSP01000005.1: 35406..105450	70045	NRPS, NRP-metallophore	BGC0000325	Streptomyces coelicolor A3(2)	Coelichelin	NPA009051	3247071	27
Williamsia marianensis strain DSM 44944	322609	Corynebacteriales	NAT1	C7458_RS11750	NZ_QEOM01000004.1: 69518..121621	52104	NRPS, NRP-metallophore	BGC0000325	Streptomyces coelicolor A3(2)	Coelichelin	NPA009051	3247071	27
Williamsia muralis NBRC 105860	1219362	Corynebacteriales	NAT1	WIMU1_RS08560	NZ_BDAP01000002.1: 328173..380081	51909	NRPS, NRP-metallophore	BGC0001211	Amycolatopsis alba DSM 44262	Albachelin	-	-	30
Frankia sp. EAN1pec	298653	Frankiales	NAT1	Franean1_4835	CP000820.1: 5758090..5837450	79361	T1PKS, NPRS-like	BGC0000090	Actinosynnema pretiosum subsp. pretiosum	Macbecin I, II	NPA019946, NPA007469	-, 6438438	34
Actinoplanes teichomyceticus ATCC 31121	457423	Micromonosporales	NAT1	ACTEI_RS09825	NZ_CP023865.1: 2131950..2173593	41644	NRPS, β-lactone	BGC0001731	Streptomyces paulus	Paulomycin	-	6450320	7
			NAT3	ACTEI_RS25090	NZ_CP023865.1: 5697072..5740782	43711	NRPS-like	BGC0002541	Streptomyces sp.	notonesomycin A	-	156008933	3
Longispora albida DSM 44784	1122182	Micromonosporales	NAT2	A3G1_RS0107965	NZ_KB903814.1: 800869..858726	57858	NRPS, T1PKS, Lanthipeptide-class-ii	BGC0001396	Streptomyces sp. A1(2016)	Aldgamycin E, J, K, P	NPA024718, NPA022048, NPA022049, NPA024613	102425548, 137631396, 137648857, 145720559	7
Microlunatus phosphovorus NM-1	1032480	Propionibacteriales	NAT1	MLP_27020	AP012204.1: 2894703..2982539	87837	NPRS-like	BGC0001345	Stigmatella aurantiaca Sg a15	Myxochelin A, B	NPA002219, -	10873133	25
Actinosynnema mirum DSM 43827	446462	Pseudonocardiales	NAT2	AMIR_RS16440	NC_013093.1: 3802742.3884987	82246	T1PKS	BGC0000090	Actinosynnema pretiosum subsp. pretiosum	Macbecin I, II	NPA019946, NPA007469	-, 6438438	100
			NAT3	AMIR_RS15895	NC_013093.1: 3651497..3748703	97207	T1PKS, NRPS-like	BGC0001511	Actinosynnema pretiosum subsp. pretiosum	Αnsamitocin P-3	-	5282049	92
Actinosynema mirum DSM 43827	446462	Pseudonocardiales	NAT2	Amir_3181	CP001630.1:465158..560999	95841	T1PKS, NPRS-like	BGC0001511	Actinosynnema pretiosum subsp. pretiosum	Ansamitocin P-3	-	5282049	88
			NAT3	Amir_3291	CP001630.1:615767..698013	82246	T1PKS	BGC0000090	Actinosynnema pretiosum subsp. pretiosum	Macbecin I, II	NPA019946, NPA007469	-, 6438438	100
Actinosynnema pretiosum subsp. pretiosum strain ATCC 31280	103721	Pseudonocardiales	NAT1	APASM_RS17025	NZ_CP029607.1: 3917514..3986242	68729	T1PKS	BGC0000090	Actinosynnema pretiosum subsp. pretiosum	Macbecin I, II	NPA019946, NPA007469	-, 6438438	52
			NAT3	APASM_RS16585	NZ_CP029607.1: 3775437..3871821	96385	T1PKS, NRPS-like	BGC0001511	Actinosynnema pretiosum subsp. pretiosum	Ansamitocin P-3	-	5282049	95
Actinosynnema pretiosum strain X47	42197	Pseudonocardiales	NAT1	CNX65_RS16180	NZ_CP023445.1: 3736024..3832439	96416	T1PKS	BGC0000020	Actinosynnema pretiosum subsp. pretiosum	Μaytansine/ Αnsamitocin P-3	-/-	5281828/ 5282049	97
Allokutzneria albata strain DSM 44149	211114	Pseudonocardiales	NAT1	BLT28_RS13395	NZ_LT629701.1: 2952366..2988159	35794	NAPAA	BGC0000431	Streptomyces filamentosus NRRL 15998	Stenothricin	-	153274444	13
Amycolatopsis cihanbeyliensis strain DSM 45679	1128664	Pseudonocardiales	NAT2	FB471_RS24530	NZ_VFML01000001.1: 5330567..5375200	44634	PKS-like, NRPS-like	BGC0000227	Streptomyces violaceoruber	granaticin	-	197990	8
Amycolatopsis mediterranei S699	713604	Pseudonocardiales	NAT3	AMES_0620	CP003729.1: 618084..708362	90279	T1PKS	BGC0001759	Amycolatopsis sp.	Rifamorpholine A, B, C, D, E	-	132507841, 132507842, 132507843, 132507844, 132507845	73
Amycolatopsis orientalis strain B-37	31958	Pseudonocardiales	NAT3	SD37_RS10810	NZ_CP016174.1: 2414696..2521826	107131	T1PKS	BGC0002011	Amycolatopsis alba DSM 44262	Ansacarbamitocin A	NPA006198	44445187	51
Pseudonocardia alni strain DSM 44104	33907	Pseudonocardiales	NAT1	ATL51_RS03540	NZ_PHUJ01000003.1: 495696..516943	21248	Terpene	BGC0000269	Streptomyces sp. SF2575	SF2575	-	54702959	6
Pseudonocardia ammonioxydans strain CGMCC 4.1877	260086	Pseudonocardiales	NAT1	BM093_RS17865	NZ_FOUY01000018.1: 15108..35250	20143	Terpene	BGC0000269	Streptomyces sp. SF2575	SF2575	-	54702959	6
Pseudonocardia autotrophica strain NBRC 12743	2074	Pseudonocardiales	NAT1	Pdca_RS15890	NZ_BJNH01000003.1: 3362250..3383566	21317	Terpene	BGC0000269	Streptomyces sp. SF2575	SF2575	-	54702959	6
Pseudonocardia endophytica strain DSM 44969	401976	Pseudonocardiales	NAT1	EV378_RS00675	NZ_SMFZ01000001.1: 128590..149918	21329	Terpene	BGC0000269	Streptomyces sp. SF2575	SF2575	-	54702959	6
Pseudonocardia hydrocarbonoxydans strain NBRC 14498	76726	Pseudonocardiales	NAT1	PHY01_RS01140	NZ_BJNG01000001.1: 245700..262500	16801	Terpene	-	-	-	-	-	-
Pseudonocardia oroxyli strain CGMCC 4.3143	366584	Pseudonocardiales	NAT1	BLS43_RS26655	NZ_FNBE01000022.1: 16080..72768	56689	T1PKS, NRPS-like	BGC0001666	Micromonospora sp. HK160111	Μicroansamycin	-	-	51
Pseudonocardia saturnea strain NBRC 14499	33909	Pseudonocardiales	NAT1	PSA01_RS00985	NZ_BJNH01000003.1: 81707..99000	17294	Terpene	BGC0000269	Streptomyces sp. SF2575	SF2575	-	54702959	6
Pseudonocardia sediminis strain DSM 45779	1397368	Pseudonocardiales	NAT1	EV383_RS15570	NZ_SHKL01000001.1: 3353764..3375005	21242	Terpene	BGC0000269	Streptomyces sp. SF2575	SF2575	-	54702959	6
Pseudonocardia sp. AL041005-10	445576	Pseudonocardiales	NAT1	WY02_RS03285	NZ_CP011862.1: 808239..829486	21248	Terpene	BGC0000269	Streptomyces sp. SF2575	SF2575	-	54702959	6
Pseudonocardia sp. EC080625-04	1096868	Pseudonocardiales	NAT1	FRP1_RS09525	NZ_CP010989.1: 2040308..2061567	21260	Terpene	BGC0000269	Streptomyces sp. SF2575	SF2575	-	54702959	6
Pseudonocardia sp. EC080610-09	1688404	Pseudonocardiales	NAT1	AD006_RS17075	NZ_CP012181.1: 3594978..3616237	21260	Terpene	BGC0000269	Streptomyces sp. SF2575	SF2575	-	54702959	6
Pseudonocardia sp. EC080619-01	1096856	Pseudonocardiales	NAT1	AD017_RS24930	NZ_CP012184.1: 5312490..5333749	21260	Terpene	BGC0000269	Streptomyces sp. SF2575	SF2575	-	54702959	6
Pseudonocardia sp. HH130630-07	1690815	Pseudonocardiales	NAT1	AFB00_RS25035	NZ_CP013854.1: 5271495..5292718	21224	Terpene	BGC0000269	Streptomyces sp. SF2575	SF2575	-	54702959	6
Saccharopolyspora erythraea NRRL 2338	405948	Pseudonocardiales	NAT2	SACE_RS13950	NC_009142.1: 3119140..3171538	52399	2dos,T1PKS, NRPS-like	BGC0001666	Micromonospora sp. HK160111	Microansamycin	-	-	48
Saccharothrix carnea strain CGMCC 4.7097	1280637	Pseudonocardiales	NAT1	B0I31_RS04440	NZ_PYAX01000002.1: 10321..89176	78856	NRPS	BGC0001792	Streptomyces albidoflavus	surugamide A / B	NPA005450, NPA004501	145720539, 71764190	9
Saccharothrix espanaensis DSM 44229	1179773	Pseudonocardiales	NAT3	BN6_RS43480	NC_019673.1: 2219933..2241042	21110	Furan	BGC0000187	Streptomyces nodosus subsp. asukaensis	Asukamycin	NPA012374	6441014	32
Streptomyces albofaciens JCM 4342	1306175	Streptomycetales	NAT1	CP973_RS37825	NZ_PDCM01000002.1: 4067542..4163430	95889	NRPS	BGC0001448	uncultured bacterium	Μalacidin A, B	NPA024661, NPA024662	132282518, 132282519	15
Streptomyces aureoverticillatus strain HN6	66871	Streptomycetales	NAT1	G3H79_RS08735	NZ_CP048641.1: 2407196..2473065	65870	NRP-metallophore	BGC0000392	Actinosynnema mirum DSM 43827	Mirubactin	NPA020099	59051490	78
Streptomyces autolyticus strain CGMCC0516	75293	Streptomycetales	NAT1	BV401_32865	CP019458.1:7938468..8012417	73950	Arylpolyene	BGC0002108	Streptomyces viridosporus ATCC 14672	cinnapeptin	-	-	78
Streptomyces capuensis strain NRRL B-3501	1464056	Streptomycetales	NAT1	IF21_RS0138220	NZ_JOFM01000079.1: 1700..61200	59501	NRPS	BGC0002377	Streptomyces sp. SNM55	WS9326B, WS9326A, WS9326G, WS9326F	NPA018526, NPA024437, NPA024436	6441210, 139591563	10
Streptomyces capuensis strain NRRL B-12337	1464056	Streptomycetales	NAT1	NH07_RS0131465	NZ_JNWP01000037.1: 59158..120500	61343	NRPS	BGC0001975	Streptomyces atratus	Atratumycin	NPA026739	146683158	10
Streptomyces filamentosus NRRL 11379	457430	Streptomycetales	NAT2	SSIG_RS29580	NZ_ABYX02000001.1: 668365..760717	92353	T1PKS	BGC0002453	Streptomyces seoulensis	ansaseomycin A / ansaseomycin B	NPA026783, NPA026784	146683202,	75
Streptomyces kanamyceticus strain ATCC 12853	1967	Streptomycetales	NAT2	CP970_RS41310	NZ_CP023699.1: 9502170..9586933	84764	NRPS	BGC0000026	Streptomyces viridochromogenes Tue57	Avilamycin A, C	-/ -	20054845/ 20055307	5
Streptomyces lavendulae subsp. lavendulae strain NRRL B-2775	58340	Streptomycetales	NAT1	IG95_RS0133515	NZ_JOEX01000042.1: 59168..120600	61433	NRPS	BGC0002378	Streptomyces sp.	coprisamide C, D	-	-	13
Streptomyces malaysiensis strain DSM 4137	92644	Streptomycetales	NAT2	SMALA_RS29355	NZ_CP023992.1: 7120765..7194748	73984	Arylpolyene	BGC0002108	Streptomyces viridosporus ATCC 14672	cinnapeptin	-	-	82
			NAT3	SMALA_RS02340	NZ_CP023992.1: 631153..715147	83995	T1PKS	BGC0000075	Streptomyces sp. LZ35	Hygrocin A, B	NPA004945/ NPA011351	5326374/ 5326384	96
			NAT4	SMALA_RS06865	NZ_CP023992.1: 1810678..1891063	80386	2dos,T1PKS	BGC0000106	Streptomyces sp. CS	Νaphthomycin A	NPA000326	10101379	43
Streptomyces noursei strain ATCC 11455	316284	Streptomycetales	NAT1	SNOUR_RS18495	NZ_CP011533.1: 4401731..4438354	36624	Τhiopeptide	BGC0001753	Streptomyces globisporus subsp. globisporus	Radamycin/ Globimycin	NPA009696/ NPA024066	386982202/ 386996562	94
Streptomyces noursei strain JCM 4701	1971	Streptomycetales	NAT1	AOB60_RS40565	NZ_LJSN01000005.1: 472217..508542	36326	Τhiopeptide	BGC0001753	Streptomyces globisporus subsp. globisporus	Radamycin/ Globimycin	NPA009696/ NPA024066	386982202/ 386996562	94
Streptomyces peucetius strain NRRL WC-3868	1950	Streptomycetales	NAT1	IO35_RS0131040	NZ_JOCK01000036.1: 1..63600	63600	NRPS	BGC0000296	Streptomyces anulatus	actinomycin D	NPA007563	-	10
Streptomyces rapamycinicus NRRL 5491	1343740	Streptomycetales	NAT2	D3C57_RS50640	NZ_QYCY01000004:435060..517454	82394	T1PKS, NPRS-like	BGC0000075	Streptomyces sp. LZ35	Hygrocin A, B	NPA004945, NPA011351	5326374, 5326384	93
Streptomyces rimosus subsp. rimosus strain NRRL B-2626	132474	Streptomycetales	NAT1	IG97_RS0134770	NZ_JOEO01000045.1: 59000..124314	65315	NRPS	BGC0002378	Streptomyces sp.	coprisamide C, D	-	-	13
Streptomyces rimosus subsp. rimosus strain NRRL B-2660	132474	Streptomycetales	NAT1	IF86_RS0120205	NZ_JOES01000033.1: 59400..123284	63885	NRPS	BGC0001297	Streptomyces calvus	WS9326	-	-	10
Streptomyces rimosus subsp. rimosus strain NRRL B-8076	132474	Streptomycetales	NAT1	NH05_RS0131480	NZ_JOCC01000042.1: 59085 ..139955	80871	NRPS	BGC0001567	Streptomyces lincolnensis	Cysteoamide	NPA024297	386996793	36
Streptomyces rimosus subsp. rimosus strain NRRL B-16073	132474	Streptomycetales	NAT1	NH06_RS0133235	NZ_JNWX01000042.1: 3900..63900	60001	NRPS	BGC0002108	Streptomyces viridosporus ATCC 14672	cinnapeptin	-	-	7
Streptomyces rimosus subsp. rimosus strain NRRL ISP-5260	132474	Streptomycetales	NAT1	NH08_RS0135570	NZ_JNYR01000036.1: 59175..124526	65352	NRPS	BGC0002377	Streptomyces sp. SNM55	WS9326B, WS9326A, WS9326G, WS9326F	NPA018526, NPA024437, NPA024436	6441210, 139591563	10
Streptomyces rimosus subsp. rimosus strain NRRL WC-3876	132474	Streptomycetales	NAT1	IG53_RS0134820	NZ_JOCM01000049.1: 59050..120500	61451	NRPS	BGC0002378	Streptomyces sp.	coprisamide C, D	-	-	13
Streptomyces rimosus subsp. rimosus strain NRRL WC-3877	132474	Streptomycetales	NAT1	IH23_RS0135390	NZ_JOCL01000041.1: 59147..124562	65416	NRPS	BGC0002377	Streptomyces sp. SNM55	WS9326B, WS9326A, WS9326G, WS9326F	NPA018526, NPA024437, NPA024436	6441210, 139591563	10
Streptomyces rimosus subsp. rimosus strain NRRL WC-3882	132474	Streptomycetales	NAT1	IF62_RS0132060	NZ_JOCO01000039.1: 59084..124543	65460	NRPS	BGC0002377	Streptomyces sp. SNM55	WS9326B, WS9326A, WS9326G, WS9326F	NPA018526, NPA024437, NPA024436	6441210, 139591563	10
Streptomyces rimosus subsp. rimosus strain NRRL WC-3904	132474	Streptomycetales	NAT1	IH45_RS0118060	NZ_JOCQ01000031.1: 400..116600	116201	NRPS	BGC0002461	Streptomyces aureus	aureonuclemycin	-	180212	46
Streptomyces rimosus subsp. rimosus strain NRRL WC-3925	132474	Streptomycetales	NAT1	IG83_RS0138240	NZ_JOBN01000047.1: 59162..124545	65384	NRPS	BGC0002377	Streptomyces sp. SNM55	WS9326B, WS9326A, WS9326G, WS9326F	NPA018526, NPA024437, NPA024436	6441210, 139591563	12
Streptomyces rimosus subsp. rimosus strain NRRL WC-3927	132474	Streptomycetales	NAT1	IG76_RS0124355	NZ_JOBO01000022.1: 56978 ..132200	75223	NRPS	BGC0002108	Streptomyces viridosporus ATCC 14672	cinnapeptin	-	-	7
Streptomyces rimosus strain ATCC 10970	1927	Streptomycetales	NAT2	CP984_RS17445	NZ_CP023688.1: 4130245..4211574	81330	NRPS	BGC0002378	Streptomyces sp.	coprisamide C, D	-	-	13
Streptomyces rimosus strain M527	1927	Streptomycetales	NAT1	EMY36_RS35335	NZ_SADA01000296.1: 49314..128600	79287	NRPS	BGC0002108	Streptomyces viridosporus ATCC 14672	cinnapeptin	-	-	10
Streptomyces rimosus strain R6-500	1421017	Streptomycetales	NAT1	V519_RS07540	NZ_CP045803.1: 1542779..1624074	81296	NRPS	BGC0002378	Streptomyces sp.	coprisamide C, D	-	-	13
Streptomyces rimosus strain R6-500MV9	1927	Streptomycetales	NAT1	DF17_RS19145	NZ_JMGX01000009.1: 113049 ..188700	75652	NRPS,NRPS-like	BGC0002448	Streptomyces violaceusniger	Q6402A	-	-	10
Streptomyces rimosus strain R6-500MV9-R8	1927	Streptomycetales	NAT1	DF18_RS26440	NZ_JMGY01000017.1: 1..42800	42800	NRPS	BGC0002378	Streptomyces sp.	coprisamide C, D	-	-	13
Streptomyces rimosus strain WT5260	1927	Streptomycetales	NAT2	CTZ40_RS17465	NZ_CP025551.1: 4128518 .. 4209847	81330	NRPS	BGC0002378	Streptomyces sp.	coprisamide C, D	-	-	13
Streptomyces sp. NEAU-D10	2293571	Streptomycetales	NAT1	DY245_RS25960	NZ_QUAC01000209.1: 20810..78900	58091	NRPS	BGC0000388	Streptomyces hygroscopicus	Mannopeptimycin	-	90658418	96
Streptomyces sp. NRRL B-11253	1463826	Streptomycetales	NAT1	NH04_RS0126225	NZ_JNWN01000033.1: 1..47850	47850	NRPS	BGC0000291	Streptomyces fradiae	A54145	-	-	11
Streptomyces sp. NRRL F-4489	1609095	Streptomycetales	NAT1	ADL22_RS01455	NZ_LLZI01000002.1: 1.. 74116	74116	Other	BGC0001818	Streptomyces sp. SANK 60404	Vazabitide A	NPA012786	386985290	26
Streptomyces sp. NRRL WC-3703	1463930	Streptomycetales	NAT1	IF71_RS0133470	NZ_JOCH01000053.1: 59081..124488	65408	NRPS	BGC0002378	Streptomyces sp.	coprisamide C, D	-	-	13
Streptomyces sp. NRRL WC-3702	1463929	Streptomycetales	NAT1	IF10_RS0126350	NZ_JOCC01000042.1: 59241..124612	65372	NRPS	BGC0002108	Streptomyces viridosporus ATCC 14672	cinnapeptin	-	-	10
Streptomyces sp. WAC 06783	2203211	Streptomycetales	NAT1	DMH18_RS21955	NZ_QHJP01000014.1: 67300..145000	77701	NRPS	BGC0002108	Streptomyces viridosporus ATCC 14672	cinnapeptin	-	90658418	7
Streptomyces spectabilis strain ATCC 27465	68270	Streptomycetales	NAT4	CP982_RS35275	NZ_CP023690.1: 8209910..8313029	103120	T1PKS	BGC0001785	Streptomyces spectabilis	Streptovaricin	-	135462992	95
Streptomyces uncialis strain DCA2648	1048205	Streptomycetales	NAT1	AB852_RS34395	NZ_LFBV01000011.1: 77323..118432	100	T3PKS	BGC0002127	Streptomyces coelicolor A3(2)	Flaviolin	-	160478	100
Streptomyces violaceusniger Tu 4113	653045	Streptomycetales	NAT3	Strvi_5385	CP002994.1:6014424..6098236	83813	T1PKS	BGC0000075	Streptomyces sp. LZ35	Hygrocin A, B	NPA004945/ NPA011351	5326374/ 5326384	80
Streptomyces yunnanensis strain CGMCC 4.3555	156453	Streptomycetales	NAT1	BUE49_RS11955	NZ_FRBK01000005.1: 328667..364994	36328	Τhiopeptide, Βacteriocin	BGC0001753	Streptomyces globisporus subsp. globisporus	Radamycin/ Globimycin	NPA009696/ NPA024066	386982202/ 386996562	94
Phylum: Firmicutes
Bacillus anthracis strain Ames	198094	Bacillales	NAT3	BA_RS12975	NC_003997.3: 2513300..2557000	43701	NRPS	-	-	-	-	-	-
Bacillus anthracis strain Ames	198094	Bacillales	NAT3	BF25_RS11930	NZ_CP009981.1: 1934400..1978100	43700	NRPS	-	-	-	-	-	-
Bacillus anthracis strain 'Ames ancestor'	261594	Bacillales	NAT3	GBAA_RS13410	NC_007530.2: 2513400..2557100	43701	NRPS	-	-	-	-	-	-
Bacillus anthracis strain A16	743835	Bacillales	NAT3	A16_RS13430	NZ_CP001970.2: 2513600..2557600	44001	NRPS	-	-	-	-	-	-
Bacillus anthracis strain A16R	673518	Bacillales	NAT3	A16R_RS13980	NZ_CP001974.2: 2513100..2557600	44501	NRPS	-	-	-	-	-	-
Bacillus anthracis strain A0248	592021	Bacillales	NAT3	BAA_RS13920	NC_012659.1: 2513300..2559200	45901	NRPS	-	-	-	-	-	-
Bacillus anthracis strain A1144	1392	Bacillales	NAT3	KD35_RS14635	NZ_CP010852.1: 2767300..2812400	45101	NRPS	-	-	-	-	-	-
Bacillus anthracis strain BA1035	1392	Bacillales	NAT3	BF89_RS28335	NZ_CP009700.1: 5028650..5075600	46951	NRPS	-	-	-	-	-	-
Bacillus anthracis strain BFV	1392	Bacillales	NAT3	DJ44_RS05805	NZ_CP007704.1: 846100..893000	46901	NRPS	-	-	-	-	-	-
Bacillus anthracis strain Canadian bison	1392	Bacillales	NAT3	BF24_RS02580	NZ_CP010322.1: 229593..276280	46688	NRPS	-	-	-	-	-	-
Bacillus anthracis strain CDC 684	568206	Bacillales	NAT3	BAMEG_RS09495	NC_012581.1: 1681600..1725600	44001	NRPS	-	-	-	-	-	-
Bacillus anthracis strain Cvac02	1392	Bacillales	NAT3	BACvac02_2840 (n-acetyltransferase family protein)	CP008853.1: 2512400..2557200	44801	NRPS	-	-	-	-	-	-
Bacillus anthracis strain delta Sterne	1392	Bacillales	NAT3	DJ45_RS16120	NZ_CP008752.1: 2936912..2983600	46689	NRPS	-	-	-	-	-	-
Bacillus anthracis strain Han	1392	Bacillales	NAT3	BAHan_2905 (n-acetyltransferase family protein)	CP008854.1: 2511706..2558716	47011	NRPS	-	-	-	-	-	-
Bacillus anthracis strain HYU01	1392	Bacillales	NAT3	HYU01_RS13360	NZ_CP008846.1: 2499400..2546300	46900	NRPS	-	-	-	-	-	-
Bacillus anthracis strain H9401	768494	Bacillales	NAT3	H9401_RS13385	NC_017729.1: 2503000..2549900	46901	NRPS	-	-	-	-	-	-
Bacillus anthracis strain K3	1392	Bacillales	NAT3	BF37_RS23675	NZ_CP009331.1: 4117176..4163862	46687	NRPS	-	-	-	-	-	-
Bacillus anthracis strain Larissa	1392	Bacillales	NAT3	AB893_RS13400	NZ_CP012519.1: 2512400..2558840	46441	NRPS	-	-	-	-	-	-
Bacillus anthracis strain Ohio ACB	1392	Bacillales	NAT3	BG02_5401 (N-acetyltransferase family protein)	CP009341.1: 5040400..5087100	46701	NRPS	-	-	-	-	-	-
Bacillus anthracis strain PAK-1	1392	Bacillales	NAT3	BD64_RS15295	NZ_CP009325.1: 2652775..2699410	46636	NRPS	-	-	-	-	-	-
Bacillus anthracis strain Parent1	1392	Bacillales	NAT3	AOQ80_RS13435	NZ_CP012730.1: 2512727..2559737	47011	NRPS	-	-	-	-	-	-
Bacillus anthracis strain Parent2	1392	Bacillales	NAT3	AOQ81_RS13430	NZ_CP012729.1: 2512725..2559735	47011	NRPS	-	-	-	-	-	-
Bacillus anthracis strain Pasteur	1392	Bacillales	NAT3	BF26_RS01925	NZ_CP009476.1: 230240..276982	46743	NRPS	-	-	-	-	-	-
Bacillus anthracis strain Pollino sequence	1392	Bacillales	NAT3	TM00_RS13415	NZ_CP010813.1: 2512764..2559367	46604	NRPS	-	-	-	-	-	-
Bacillus anthracis strain PR01	1392	Bacillales	NAT3	AOD59_RS13435	NZ_CP012720.1: 2512726..2559736	47011	NRPS	-	-	-	-	-	-
Bacillus anthracis strain PR02	1392	Bacillales	NAT3	AOD60_RS13435	NZ_CP012721.1: 2512726..2559736	47011	NRPS	-	-	-	-	-	-
Bacillus anthracis strain PR05	1392	Bacillales	NAT3	AOD63_RS13425	NZ_CP012722.1: 2512726..2559736	47011	NRPS	-	-	-	-	-	-
Bacillus anthracis strain PR06	1392	Bacillales	NAT3	AOD64_RS13435	NZ_CP012723.1: 2512726..2559736	47011	NRPS	-	-	-	-	-	-
Bacillus anthracis strain PR07	1392	Bacillales	NAT3	AOD65_RS13430	NZ_CP012724.1: 2512726..2559736	47011	NRPS	-	-	-	-	-	-
Bacillus anthracis strain PR08	1392	Bacillales	NAT3	AOD66_RS13430	NZ_CP012725.1: 2512726..2559736	47011	NRPS	-	-	-	-	-	-
Bacillus anthracis strain PR09-1	1392	Bacillales	NAT3	AOD67_RS13430	NZ_CP012726.1: 2512724..2559734	47011	NRPS	-	-	-	-	-	-
Bacillus anthracis strain PR09-4	1392	Bacillales	NAT3	AOD68_RS13430	NZ_CP012727.1: 2512725..2559735	47011	NRPS	-	-	-	-	-	-
Bacillus anthracis strain PR10-4	1392	Bacillales	NAT3	AOD69_RS13430	NZ_CP012728.1: 2512725..2559735	47011	NRPS	-	-	-	-	-	-
Bacillus anthracis strain RA3	1392	Bacillales	NAT3	BF90_RS04020	NZ_CP009697.1: 505365..552375	47011	NRPS	-	-	-	-	-	-
Bacillus anthracis strain SK102	1392	Bacillales	NAT3	BF31_RS21700	NZ_CP009464.1: 3765983..3812993	47011	NRPS	-	-	-	-	-	-
Bacillus anthracis strain SPV842_15	1392	Bacillales	NAT3	BZG08_RS14080	NZ_CP019588.1: 2512733..2559743	47011	NRPS	-	-	-	-	-	-
Bacillus anthracis strain Stendal	1392	Bacillales	NAT3	AW166_RS14740	NZ_CP014179.1: 2512798..2559401	46604	NRPS	-	-	-	-	-	-
Bacillus anthracis strain Sterne	260799	Bacillales	NAT3	AW20_RS01395	NZ_CP009541.1: 68600..112700	44101	NRPS	-	-	-	-	-	-
Bacillus anthracis strain Sterne	260799	Bacillales	NAT3	BAS_RS12990	NC_005945.1: 2513400..2557500	44100	NRPS	-	-	-	-	-	-
Bacillus anthracis strain SVA11	1392837	Bacillales	NAT3	MI63_RS13355	NZ_CP006742.1: 2498800..2543400	44601	NRPS	-	-	-	-	-	-
Bacillus anthracis strain Tangail-1	1392	Bacillales	NAT3	A8C77_RS14745	NZ_CP015779.1: 2512730..2559333	46604	NRPS	-	-	-	-	-	-
Bacillus anthracis strain Turkey 32	1452727	Bacillales	NAT3	AS53_RS23755	NZ_CP009315.1: 4317600..4364400	46801	NRPS	-	-	-	-	-	-
Bacillus anthracis strain Tyrol 4675	1392	Bacillales	NAT3	BVB96_RS13950	NZ_CP018903.1: 2512756..2559359	46604	NRPS	-	-	-	-	-	-
Bacillus anthracis strain Vollum	261591	Bacillales	NAT3	DJ46_RS08760	NZ_CP007666.1: 1385700..1430800	45101	NRPS	-	-	-	-	-	-
Bacillus anthracis strain Vollum 1B	1392	Bacillales	NAT3	BF39_RS08320	NZ_CP009328.1: 1305611..1352621	47011	NRPS	-	-	-	-	-	-
Bacillus anthracis strain V770-NP-1R	1449979	Bacillales	NAT3	AK39_RS13625	NZ_CP009598.1: 2306700..2350800	44101	NRPS	-	-	-	-	-	-
Bacillus anthracis strain 2000031021	1392	Bacillales	NAT3	DJ48_1576 (N-acetyltransferase family protein)	CP007618.1: 1464800..1508800	44001	NRPS	-	-	-	-	-	-
Bacillus anthracis strain 2002013094	1392	Bacillales	NAT3	BF27_4881 (N-acetyltransferase family protein)	CP009902.1: 4534200..4579400	45201	NRPS	-	-	-	-	-	-
Bacillus bombysepticus strain Wang	1330043	Bacillales	ΝΑΤ1	CY96_RS12205	NZ_CP007512.1: 2417560..2464603	47044	NRPS	-	-	-	-	-	-
Bacillus cereus VDM053	1053249	Bacillales	ΝΑΤ2	IKQ_RS14185	NZ_KB976712.1: 2015122..2062159	47038	NRPS	-	-	-	-	-	-
Bacillus mycoides strain ATCC 6462	1405	Bacillales	NAT1	BG05_RS18640	NZ_CP009692.1: 3230837..3277847	47011	NRPS	-	-	-	-	-	-
Bacillus thuringiensis HD1002	1452729	Bacillales	NAT3	AS86_RS12005	NZ_CP009351.1: 1194225..1241268	47044	NRPS	-	-	-	-	-	-
Bacillus thuringiensis HD-789	1217737	Bacillales	NAT3	BTF1_RS10920	NC_018508.1: 2174565..2221608	47044	NRPS	-	-	-	-	-	-
Bacillus thuringiensis serovar andalousiensis BGSC 4AW1	527032	Bacillales	NAT3	BTHUR0009_RS12540	NZ_CM000754.1: 2358551..2405588	47038	NRPS	-	-	-	-	-	-
Bacillus thuringiensis serovar galleriae strain 4G5	29338	Bacillales	NAT3	BT4G5_RS14615	NZ_CP010089.1: 2838810..2885826	47017	NRPS	-	-	-	-	-	-
Bacillus thuringiensis serovar galleriae strain HD29	29338	Bacillales	NAT3	BTHUR0011_RS12860	NZ_CM000756.1: 2461393..2508403	47011	NRPS	-	-	-	-	-	-
Bacillus thuringiensis serovar kurstaki strain HD-1	1261129	Bacillales	NAT3	BTK_RS16425	NZ_CP004870.1: 3105532..3152575	47044	NRPS	-	-	-	-	-	-
Bacillus thuringiensis serovar kurstaki strain HD73	1279365	Bacillales	ΝΑΤ3	HD73_RS16465	NC_020238.1: 3110224..3164677	54454	NRPS	-	-	-	-	-	-
Bacillus thuringiensis serovar kurstaki strain YBT-1520	570416	Bacillales	ΝΑΤ3	YBT1520_RS16205	NZ_CP004858.1: 3072873..3125166	52294	NRPS	-	-	-	-	-	-
Bacillus thuringiensis serovar morrisoni strain BGSC 4AA1	1441	Bacillales	ΝΑΤ2	SD98_RS14335	NZ_CP010577.1: 2759562..2806605	47044	NRPS	-	-	-	-	-	-
Melghirimyces algeriensis strain DSM 45474	910412	Bacillales	NAT1	FN782_RS00120	NZ_FXTI01000001.1: 1..70762	70762	NRPS,transAT-PKS	BGC0001520	Bacillus subtilis	Aurantinin B, C, D	NPA016670, NPA028344, NPA028345	6438765, 146684507, 146684508	39
Paenibacillaceae bacterium isolate MGYG-HGUT-01436	2003592	Bacillales	NAT2	FY505_RS25740	NZ_CABKSB010000002.1: 2426107..2448056	21950	Terpene	-	-	-	-	-	-
Paenibacillus cellulositrophicus strain KACC 16577	562959	Bacillales	NAT1	GCU45_RS30450	NZ_CP045296.1: 112977..145700	32724	NRPS-like	-	-	-	-	-	-
Paenibacillus chitinolyticus strain KCCM 41400	79263	Bacillales	NAT2	PC41400_RS15190	NZ_CP026520.1: 3311854..3333803	21950	Terpene	-	-	-	-	-	-
Paenibacillus favisporus strain Y7	221028	Bacillales	NAT1	GFB42_RS02285	NZ_WIBG01000001.1: 459122..502829	43708	NRPS-like	-	-	-	-	-	-
Pontibacillus halophilus JSM 076056	1385510	Bacillales	NAT1	H513_RS20040	NZ_AULI01000009.1: 79881..99000	19120	Terpene	BGC0000645	Halobacillus halophilus DSM 2266	Carotenoid	-	446841	100
Quasibacillus thermotolerans strain SgZ-8	1221996	Bacillales	NAT1	QY97_RS01525	NZ_JWJE02000002.1: 71100..92900	21801	β-lactone	BGC0001095	Bacillus velezensis FZB42	Fengycin	-	443591	40
Staphylococcus felis strain ATCC 49168	46127	Bacillales	NAT1	C7J90_RS03950	NZ_CP027770.1: 784948..854097	69150	NRPS	BGC0002487	Staphylococcus aureus subsp. aureus Mu50	staphylopine	NPA032835	134716624	100
Staphylospora marina strain SCSIO 07575	2490858	Bacillales	NAT1	EG886_RS12265	NZ_CP034118.1: 2487688..2517600	29913	Τhiopeptide	-	-	-	-	-	-
Thermoactinomyces daqus strain H-18	1329516	Bacillales	NAT1	JG50_RS0111300	NZ_JPST01000022.1: 1100..47200	46101	ΤransAT-PKS	BGC0001520	Bacillus subtilis	Aurantinin B, C, D	NPA016670, NPA028344, NPA028345	6438765, 146684507, 146684508	67
Hungateiclostridium cellulolyticum CD2	509191	Clostridiales	NAT1	ACECE_RS0221255	NZ_JH556659.1: 220545..300000	79456	NRPS, T1PKS, TransAT-PKS	BGC0001019	Sorangium cellulosum	microsclerodermin M	NPA008944	-	27
Phylum: Bacteriodetes (FCB group)
Flagellimonas pacifica strain DSM 25885	1247520	Flavobacteriales	NAT1	CRO15_RS13780	NZ_OBEH01000004:245815..266303	20489	linaridin	-	-	-	-	-	-
Phylum: Cyanobacteria
Geitlerinema sp. PCC 7105	102127	Oscillatoriales	NAT1	GEI7105_RS0111490	NZ_KB235958.1: 2112212..2133024	20813	Terpene	-	-	-	-	-	-
Phylum: Proteobacteria
Alphaproteobacteria
Bosea lathyri strain DSM 26656	1036778	Hyphomicrobiales	NAT1	C4S73_RS24920	NZ_FNUY01000015: 39266..60156	20891	Τerpene	-	-	-	-	-	-
Bosea sp. OK403	1855286	Hyphomicrobiales	NAT1	BMZ97_RS28925	NZ_FOQV01000016: 101985..117736	15752	Τerpene	-	-	-	-	-	-
Bosea sp. WAO	406341	Hyphomicrobiales	NAT1	DK26_RS07285	NZ_JXTJ01000004: 629941..650825	20885	Τerpene	-	-	-	-	-	-
Bosea sp. 1131	1871628	Hyphomicrobiales	NAT1	CYD53_RS07620	NZ_PQFZ01000003: 385735..406643	20909	Τerpene	-	-	-	-	-	-
Bosea vaviloviae strain Vaf-18	1526658	Hyphomicrobiales	NAT1	BHK69_RS22075	NZ_CP017147.1: 4818744..4839682	20939	Τerpene	-	-	-	-	-	-
Bradyrhizobium oligotrophicum S58	1245469	Hyphomicrobiales	NAT1	S58_RS31400	NC_020453.1: 7230454..7252508	22055	Terpene	-	-	-	-	-	-
			NAT2	S58_RS31405							-	-	-
Rhizobium etli CFN 42	347834	Hyphomicrobiales	ΝΑΤ1	RHE_RS02990	NC_007761.1: 609202..620089	10888	RiPP-like	-	-	-	-	-	-
Sphingosinicella sp. CPCC 101087	2497754	Sphingomonadales	NAT1	EKM57_RS20700	NZ_SBFF01000016: 35804..59361	23558	Τerpene	BGC0000643	Brevundimonas vesicularis	Carotenoid	-	446841	40
Betaproteobacteria
Massilia namucuonensis CGMCC 1.11014	1035707	Burkholderiales	NAT1	BM436_RS07980	NZ_FPBO01000005: 195796..256545	60750	Acyl-amino acids	-	-	-	-	-	-
Nitrosomonas eutropha strain Nm19	916	Nitrosomonadales	NAT1	C8R15_RS01910	NZ_PZZQ01000003: 45281..106144	60864	Acyl-amino acids	BGC0001687	uncultured bacterium CSL12	N-tetradecanoyl tyrosine	-	-	6
Nitrosomonas sp. GH22	153947	Nitrosomonadales	NAT1	ABF86_RS03375	NZ_QRCA01000009: 238200..299063	60864	Acyl-amino acids	BGC0001687	uncultured bacterium CSL12	N-tetradecanoyl tyrosine	-	-	6
Gammaproteobacteria
Vibrio nigripulchritudo SOn1	1238450	Vibrionales	NAT1	VIBNISON1_RS16875	NZ_LK391965.1: 3689293..3733195	43903	NRPS-like	BGC0001877	Streptomyces sp. ISID311	cyphomycin	-	146549475	2
Deltaproteobacteria
Nannocystis exedens strain DSM 71	54	Myxococcales	NAT1	NAEX_RS10695	NZ_NETK01000001: 2738830..2794934	56105	NRPS, T1PKS	BGC0001750	Nannocystis pusilla	Pyrronazol B	NPA013257	139586770	72
Nannocystis exedens strain ATCC 25963	54	Myxococcales	NAT1	BM274_RS28790	NZ_FOMX01000021: 42647..103530 (42647 to 83636 and 83727 to 103530)	60884	NRPS, T1PKS	BGC0001750	Nannocystis pusilla	Pyrronazol B	NPA013257	139586770	72
Polyangium spumosum strain DSM 14734	889282	Myxococcales	NAT1	GF068_RS37175	NZ_WJIE01000018: 1..53456	53456	NRP-metallophore, redox-cofactor	BGC0002492	Myxococcus xanthus DK 1622	Myxochelin A, B	NPA002219, NPA032737	16093504, 10873133	88
Epsilonproteobacteria
Sulfurimonas hongkongensis strain AST-10	1172190	Campylobacterales	NAT1	M947_RS17445	NZ_AUPZ01000007: 36355..78999	42645	Τhiopeptide	-	-	-	-	-	-
ARCHAEA
Phylum: Euryarchaeota
Halostella salina strain CBA1114	1547897	Halobacteriales	NAT1	D8896_RS09950	NZ_RCIH01000004: 247725..275982	28258	β-lactone	-	-	-	-	-	-
