# Supplementary material for: Insights into the genomic and functional divergence of NAT gene family to serve microbial secondary metabolism
Source: Sci Rep. 2024 Jun 28;14:14905. doi: 10.1038/s41598-024-65342-4 (PMC11213898; doi:10.1038/s41598-024-65342-4)
Supplement: Supplementary file 7 — Supplementary Information 7. [file 41598_2024_65342_MOESM7_ESM.xlsx]

## Sheet: S7_Boukouvala et al.
Boukouvala et al.: Insights into the genomic and functional divergence of NAT gene family to serve microbial secondary metabolism
Supplementary Information S7: Fungal NAT genes predicted to localize within biosynthetic gene clusters (BGCs) by antiSMASH version 5.0
Fungal NAT genes within BGCs identified using antiSMASH 5.0	Fungal NAT genes within BGCs identified using antiSMASH 5.0						Functionally characterized BGCs with similarity to the predicted ones (from MIBiG database)
Organism scientific name	Taxonomy ID	Taxonomic group (Class)	NAT gene	NAT gene locus tag	Contig accession number	BGC type	MIBiG BGC ID	Organism scientific name	BGC product	BGC product ID		% of genes found to have blast hits
										NPA	PubChem
FUNGI
Phylum: Ascomycota
Aspergillus bombycis NRRL26010	109264	Eurotiomycetes	NAT2	ABOM_008683	LYCR01000072.1	T1PKS	BGC0000107	Aspergillus nidulans FGSC A4	naphthopyrone	-	12486890	100
Aspergillus flavus AF70	1392242	Eurotiomycetes	NAT3	AFLA70_4g008841	JZDT01000919.1	T1PKS	BGC0000107	Aspergillus nidulans FGSC A4	naphthopyrone	-	12486890	100
Aspergillus kawachii IFO 4308	1033177	Eurotiomycetes	NAT3	AKAW_04772	DF126457.1	T1PKS	-	-	-	-	-	-
Aspergillus niger An76	5061	Eurotiomycetes	NAT4	ABL_01510	BCMY01000002.1	T1PKS	-	-	-	-	-	-
Aspergillus oryzae RIB40	510516	Eurotiomycetes	NAT3	AOR_1_82024	NW_001884682.1	T1PKS	-	-	-	-	-	-
Aspergillus oryzae 100-8	1197718	Eurotiomycetes	NAT3	AO1008_08534, AO1008_08535	AMCJ01000103	T1PKS	BGC0000107	Aspergillus nidulans FGSC A4	naphthopyrone	-	12486890	100
Aspergillus parasiticus SU-1	1403190	Eurotiomycetes	NAT3	P875_00116971	JZEE01000186.1	T1PKS	BGC0000107	Aspergillus nidulans FGSC A4	naphthopyrone	-	12486890	100
Aspergillus piperis CBS 112811	1448313	Eurotiomycetes	ΝΑΤ1	BO85DRAFT_517724	NW_020291594.1	T1PKS	-	-	-	-	-	-
Aspergillus pseudotamarii strain CBS 117625	132259	Eurotiomycetes	ΝΑΤ1	BDV38DRAFT_292998	NW_022475042.1	T1PKS	-	-	-	-	-	-
Aspergillus udagawae IFM 46973	91492	Eurotiomycetes	NAT3	AUD_5038	BBXM01000084.1	T1PKS	-	-	-	-	-	-
Penicillium expansum MD-8	27334	Eurotiomycetes	NAT1	PEX2_100270	NW_015971216.1	T1PKS or T1PKS ,Terpene	citrinin					56
Penicillium nordicum strain DAOMC 185683	229535	Eurotiomycetes	NAT1	ACN38_g5378	LHQQ01000075.1	T1PKS	-	-	-	-	-	-
Penicillium polonicum IBT 4502	60169	Eurotiomycetes	NAT1	PENPOL_c009G01327	MDYM01000009.1	NRPS, T1PKS, Terpene	BGC0001249	Alternaria alternata	dimethylcoprogen		6450064	100
Acremonium chrysogenum ATCC 11550	857340	Sordariomycetes	NAT2	ACRE_079380	JPKY01000133	Indole-T1PKS	-	-	-	-	-	-
Myceliopthora thermophila ATCC 42464	573729	Sordariomycetes	NAT1	MYCTH_2299783	CP003002.1	NRPS	-	-	-	-	-	-
Verticillium albo-atrum VaMs.102	526221	Sordariomycetes	NAT1	VDBG_07756	DS985223.1	NRPS-like	-	-	-	-	-	-
