# Supplementary material for: Insights into the genomic and functional divergence of NAT gene family to serve microbial secondary metabolism
Source: Sci Rep. 2024 Jun 28;14:14905. doi: 10.1038/s41598-024-65342-4 (PMC11213898; doi:10.1038/s41598-024-65342-4)
Supplement: Supplementary file 8 — Supplementary Information 8. [file 41598_2024_65342_MOESM8_ESM.xlsx]

## Sheet: S8_Boukouvala et al.
Boukouvala et al.: Insights into the genomic and functional divergence of NAT gene family to serve microbial secondary metabolism
Supplementary Information S8: Fungal NAT genes predicted to localize within biosynthetic gene clusters (BGCs) by antiSMASH version 7.0
Fungal NAT genes within BGCs identified using antiSMASH 7.0	Fungal NAT genes within BGCs identified using antiSMASH 7.0							Functionally characterized BGCs with similarity to the predicted ones (from MIBiG database)
Organism scientific name	Taxonomy ID	Taxonomic group (Class)	NAT gene	NAT gene locus tag	Contig accession number: cluster coordinates	BGC length (bp)	BGC type	MIBiG BGC ID	Organism scientific name	BGC product	BGC product ID		% of genes found to have blast hits
											NPA	PubChem
FUNGI
Phylum : Ascomycota
Aspergillus bombycis strain NRRL26010	109264	Eurotiomycetes	NAT2	ABOM_008683	LYCR01000072.1: 10156..56625	46470	T1PKS	BGC0002236	Aspergillus oryzae RIB40	8-methyldiaporthin	-	-	100
Aspergillus flavus AF70	1392242	Eurotiomycetes	NAT3	AFLA70_4g008841	JZDT01000919.1: 198365..244830	46466	T1PKS	BGC0002236	Aspergillus oryzae RIB40	8-methyldiaporthin	-	-	100
Aspergillus kawachii IFO 4308	1033177	Eurotiomycetes	NAT3	AKAW_04772	DF126457.1: 1..29919	29919	T1PKS	No similarities found
Aspergillus niger An76	5061	Eurotiomycetes	NAT4	ABL_01510	BCMY01000002.1: 1137426..1186595	49170	T1PKS	No similarities found
Aspergillus oryzae RIB40	510516	Eurotiomycetes	NAT3	AOR_1_82024	NW_001884682.1: 92784..138782	45999	T1PKS	BGC0002236	Aspergillus oryzae RIB40	8-methyldiaporthin	-	-	100
Aspergillus oryzae 100-8	1197718	Eurotiomycetes	NAT3	AO1008_08534, AO1008_08535	AMCJ01000103: 878641..925106	46466	T1PKS	BGC0002236	Aspergillus oryzae RIB40	8-methyldiaporthin	-	-	100
Aspergillus parasiticus SU-1	1403190	Eurotiomycetes	NAT3	P875_00116971	JZEE01000186.1: 133999..180453	46455	T1PKS	BGC0002236	Aspergillus oryzae RIB40	8-methyldiaporthin	-	-	100
Aspergillus piperis CBS 112811	1448313	Eurotiomycetes	NAT1	BO85DRAFT_517724	NW_020291594.1 : 251331..299010	47680	T1PKS	No similarities found
Aspergillus pseudotamarii CBS 117625	132259	Eurotiomycetes	NAT1	BDV38DRAFT_292998	NW_022475042.1 : 11899..60965	49067	T1PKS	No similarities found
Aspergillus udagawae IFM 46973	91492	Eurotiomycetes	NAT3	AUD_5038	BBXM01000084.1: 68242..116571	48330	T1PKS	BGC0002525	Fusarium sp.	fusarubin, 1233A, 1233B, NG-391, lucilactaene	-, NPA032750, NPA032751, NPA004762, NPA009844	73421, 6440895, 10405119, 11165983, 9909017	28
Penicillium expansum MD-8	27334	Eurotiomycetes	NAT1	PEX2_100270	NW_015971216.1 : 72103..163635	91533	T1PKS ,Terpene	BGC0001338	Monascus ruber	citrinin	NPA014581	54680783	56
Penicillium nordicum DAOMC 185683	229535	Eurotiomycetes	NAT1	ACN38_g5378	LHQQ01000075.1: 1..52004	52004	T1PKS	No similarities found
Penicillium polonicum IBT 4502	60169	Eurotiomycetes	NAT1	PENPOL_c009G01327	MDYM01000009.1: 157770..250263	92494	NRPS, T1PKS, Terpene	BGC0002710	Metarhizium robertsii ARSEF 23	metachelin C, metachelin A, metachelin A-CE, metachelin B, dimerumic acid, 11-mannoside, dimerumic acid	NPA033343, NPA011905, NPA033341, NPA016354, NPA033342, NPA033329	-, 139586413, -, 139587636, -, 6443767	50
Acremonium chrysogenum ATCC 11550	857340	Sordariomycetes	NAT2	ACRE_079380	JPKY01000133: 1..34441	34441	Indole-T1PKS	No similarities found
Myceliophthora thermophila ATCC 42464	573729	Sordariomycetes	NAT1	MYCTH_2299783	CP003002.1: 2483801..2485324	82732	NRPS	BGC0002158	Pyricularia oryzae 70-15	tenuazonic acid	NPA015602	54683011	50
Verticillium albo-atrum VaMs.102	526221	Sordariomycetes	NAT1	VDBG_07756	DS985223.1: 1005871..1038902	45082	NRPS-like	No similarities found
