# Supplementary material for: Insights into the genomic and functional divergence of NAT gene family to serve microbial secondary metabolism
Source: Sci Rep. 2024 Jun 28;14:14905. doi: 10.1038/s41598-024-65342-4 (PMC11213898; doi:10.1038/s41598-024-65342-4)
Supplement: Supplementary file 9 — Supplementary Information 9. [file 41598_2024_65342_MOESM9_ESM.xlsx]

## Sheet: S9_Boukouvala et al.
Boukouvala et al.: Insights into the genomic and functional divergence of NAT gene family to serve microbial secondary metabolism
Supplementary Information S9: Annotated NAT sequences found in bacterial plasmids.
Organism scientific name	Plasmid name	Plasmid ID	Plasmid	NAT gene	ORF (nt)	Protein (aa)	Gene locus tag	NAT gene in BGC
			Type
Actinobacteria
Streptomyces cattleya NRRL 8057 = DSM 46488	pSCAT	NC_016113.1	linear	NAT1	855	284	SCAT_RS04485	NO
	pSCAT	NC_017585.1	linear	NAT1	855	284	SCATT_RS37170	NO
Streptomyces parvulus strain 2297	pSPA1	NZ_CP015867.1	circular	NAT1	780	259	Spa2297_RS32575	YES
				NAT2	858	285	Spa2297_RS33780	NO
Streptomyces globosus strain LZH-48	unnamed2	NZ_CP030864.1	circular	NAT1	876	291	C0216_RS32400	NO
Streptomyces fungicidicus strain TXX3120	p1	NZ_CP023408.1	circular	NAT1	882	293	CNQ36_RS34445	NO
Streptomyces reticuli genome assembly TUE45	plasmid : II	LN997843.1	linear	NAT1	819	272	TUE45_pSRTUE45c_0202	YES
Streptomyces sp. Mg1	pSMg1-3	NZ_CP011667.1	linear	NAT1	912	303	M444_RS37885	YES
Tsukamurella tyrosinosolvens strain NCTC13231	plasmid 3	NZ_LR134445.1	circular	NAT1	837	278	EL451_RS00725	NO
Alphaproteobacteria
Ensifer adhaerens strain Casida A	pCasidaAA	NZ_CP015881.1	circular	NAT1	846	281	FA04_RS20790	NO
Ensifer adhaerens strain Corn53	plasmid AA	NZ_CP030263.1	circular	NAT1	846	281	DQW09_RS20465	NO
Rhizobium etli CFN 42	p42e	NC_007765.1	circular	NAT1	816	271	RHE_RS24885	NO
Rhizobium etli strain NXC12	pRetNXC12c	NZ_CP020909.1	circular	NAT1	816	271	NXC12_RS24075	NO
Rhizobium etli bv. mimosae str. Mim1	pRetMIM1d	NC_021908.1	circular	NAT1	816	271	REMIM1_RS25090	NO
Sinorhizobium sp. CCBAU 05631	pSS05631b	NZ_CP023064.1	circular	NAT1	816	271	SS05631_RS20000	NO
Sinorhizobium fredii NGR234	pNGR234b	NC_012586.1	linear	NAT1	Frameshift mutation		NGR_RS02550	NO
Betaproteobacteria
Caballeronia sp. SBC1	pSBC1_2	NZ_CP049158.1	circular	NAT1	903	300	SBC1_RS32155	NO
Caballeronia sp. SBC2	pSBC2-2	NZ_CP049318.1	circular	NAT1	903	300	SBC2_RS31970	NO
Cupriavidus metallidurans CH34	Megaplasmid	NC_007974.2	circular	NAT1	879	292	RMET_RS24385	NO
Cupriavidus metallidurans strain FDAARGOS_675	unnamed3	NZ_CP046333.1	linear	NAT1	879	292	FOB83_RS21170	NO
Cupriavidus campinensis strain MJ1	unnamed1	NZ_CP043441.1	circular	NAT1	912	303	FZF10_RS25570	NO
				NAT2	813	270	FZF10_RS25570	NO
Mycetohabitans rhizoxinica HKI 454	pBRH01	NC_014718.1	circular	NAT1	825	274	RBRH_00443	NO
Gammaproteobacteria
Klebsiella pneumoniae strain S166-1	pS166-1.1	NZ_CP063946.1	circular	NAT1	789	262	IOD25_RS26575	NO
Klebsiella pneumoniae strain Bckp206	pBckp206-2	NZ_CP050847.1	circular	NAT1	789	262	HC704_RS26155	NO
Klebsiella quasipneumoniae strain A1876	pA1876-NR	NZ_MT549899.1	circular	NAT1	789	262	IST48_RS00445	NO
Klebsiella pneumoniae strain PM48	pPM48_140	MN543579.1	circular	NAT1	789	262	_	NO
Klebsiella pneumoniae subsp. pneumoniae strain KPNIH29	pKPN-80a	NZ_CP009865.1	circular	NAT1	789	262	KPNIH29_RS27500	NO
Klebsiella pneumoniae isolate INF156-sc-2280002	plasmid: 2	LR890287.1	circular	NAT1	789	262	_	_
Klebsiella pneumoniae isolate KSB1_8C-sc-2280241	plasmid: 2	LR890752.1	circular	NAT1	789	262	_	_
Klebsiella pneumoniae isolate KSB1_5B	plasmid: 2	LR890354.1	circular	NAT1	789	262	_	_
Klebsiella pneumoniae strain A2359	pA2359-IMP	NZ_MN423363.1(NZ_MN423363.1)	circular	NAT1	789	262	IFO89_RS00420	NO
Klebsiella pneumoniae strain Bckp212	pBckp212-1	NZ_CP050827.1	circular	NAT1	789	262	HC649_RS26115	NO
Klebsiella pneumoniae strain LH94	pLH94-1	NZ_CP035203.1	circular	NAT1	789	262	EQH49_RS26975	NO
Klebsiella pneumoniae strain NCTC9667	plasmid: 2	LR134207.1	circular	NAT1	789	262	NCTC9667_05873	NO
Klebsiella pneumoniae strain RHB39-C24	pRHB39-C24_2	NZ_CP057035.1	circular	NAT1	789	262	HVZ90_RS25440	NO
Klebsiella pneumoniae strain NH25	pNH25.1	NZ_CP024875.1	circular	NAT1	789	262	CU111_RS27190	NO
Klebsiella pneumoniae strain YML0508	pYML0508_1	NZ_CP045194.1	circular	NAT1	789	262	F8E20_RS26195	NO
Klebsiella pneumoniae strain INF206-sc-2280074	unnamed	NZ_CP031809.1	circular	NAT1	789	262	D0896_RS27560	NO
Klebsiella pneumoniae strain PM48TC	pPM48TC_fusion	MN543581.1	circular	NAT1	789	262	_	_
Klebsiella pneumoniae strain WCGKP294	pWCGKP294-1	NZ_CP046613.1	circular	NAT1	789	262	GPJ73_RS27320	NO
Klebsiella pneumoniae strain Bckp021	pBckp021-2	NZ_CP050836.1	circular	NAT1	789	262	HC680_RS29065	NO
Klebsiella pneumoniae strain VNCKp115	pVNCKp115	NZ_LC549807.1	circular	NAT1	789	262	H5B56_RS00555	NO
Klebsiella pneumoniae strain 555	pSCKLB555-2	NZ_CP043934.1	circular	NAT1	Partial		F2X40_RS27795	NO
Klebsiella pneumoniae strain AR_0087	unnamed1	NZ_CP029739.1	circular	NAT1	Partial		AM466_RS27840	NO
Klebsiella quasipneumoniae strain 201313294	p13294-1NR	NZ_MT570100.1	circular	NAT1	Partial		IST50_RS00320	NO
Erwinia gerundensis isolate E_g_EM595	pEM01	NZ_LN907828.1	circular	NAT1	801	266	EM595_RS18955	NO
Pantoea agglomerans strain CFSAN047153	pCFSAN047153_1	NZ_CP034470.1	circular	NAT1	789	262	D1628_RS19320	NO
Pantoea agglomerans strain CFSAN047154	pCFSAN047154_1	NZ_CP034475.1	circular	NAT1	789	262	D1629_RS19790	NO
Pantoea sp. At-9b	pPAT9B02	NC_014839.1	circular	NAT1	804	267	PAT9B_RS25490	NO
Vibrio sp. THAF191d	pTHAF191d_b	NZ_CP046066.1	circular	NAT1	801	266	GGC04_RS17285	NO
Vibrio sp. THAF191c	pTHAF191c_b	NZ_CP046163.1	circular	NAT1	801	266	GGC03_RS24640	NO
Vibrio sp. THAF64	pTHAF64_a	NZ_CP045356.1	circular	NAT1	801	266	FIU99_RS23630	NO
Vibrio sp. THAF190c	pTHAF190c_a	NZ_CP045339.1	circular	NAT1	807	268	FIV04_RS19970	NO
Firmicutes
Bacillus cereus strain CMCC P0021	pRML04	NZ_CP011152.1	circular	NAT1	807	268	WR47_RS29855	NO
Bacillus cereus strain CMCC P0011	pRML05	NZ_CP011154.1	circular	NAT1	807	268	WR51_RS29825	NO
Bacillus cereus strain FORC_047	pFORC47_1	NZ_CP018741.1	circular	NAT1	807	268	FORC47_RS29280	NO
Bacillus cereus strain SB1	P2	NZ_CP045608.2	circular	NAT1	807	268	GE376_RS30540	NO
Bacillus cereus strain K8	pBCM301	NZ_CP016596.1	circular	NAT1	Frameshift mutation		BA204_RS28930	NO
Bacillus cereus strain JHU	p1	CP046512.1	circular	NAT1	Frameshift mutation		GNE09_27610	NO
Bacillus thuringiensis serovar thuringiensis str. IS5056	pIS56-328	NC_020385.1	circular	NAT1	807	268	H175_RS33110	NO
	pIS56-285	NC_020384.1	circular	NAT1	843	280	H175_RS31200	NO
				NAT2	816	271	H175_RS32165	NO
				NAT	Frameshift mutation		H175_RS31145	NO
Bacillus thuringiensis strain ATCC 10792	poh1	NZ_CP021062.1	circular	NAT1	807	268	CAB88_RS30270	NO
Bacillus thuringiensis serovar morrisoni strain BGSC 4AA1	pBMB51	NZ_CP010582.1	circular	NAT1	843	280	SD98_RS31560	NO
				NAT2	813	270	SD98_RS31540	NO
				NAT	Frameshift mutation		SD98_RS31585	NO
	pBMB232	NZ_CP010578.1	circular	NAT1	843	280	SD98_RS30100	NO
				NAT2	816	271	SD98_RS30125	NO
Bacillus mycoides strain Gnyt1	unnamed1	NZ_CP020744.1	circular	NAT1	843	280	B7492_RS30070	YES
Bacillus mycoides strain TH26	unnamed1	CP037991.1	circular	NAT1	843	280	E1A90_00085	NO
Bacillus mycoides strain BPN401	pl395	NZ_CP031072.1	circular	NAT1	843	280	DN409_RS28690	NO
Bacillus bombysepticus strain wang	pBb	NZ_CP007513.1	circular	NAT1	807	268	CY96_RS28575	NO
Bacillus thuringiensis strain SCG04-02	PSCG364	NZ_CP017574.1	circular	NAT1	807	268	BJG91_RS01690	NO
Bacillus thuringiensis strain YGd22-03	pYGD30	NZ_CP019231.1	circular	NAT1	822	273	BVH75_RS29150	NO
Bacillus thuringiensis strain L-7601	unnamed3	NZ_CP020005.1	circular	NAT1	843	280	B4918_RS33110	NO
				NAT2	843	280	B4918_RS32520	NO
				NAT3	807	268	B4918_RS32715	NO
Bacillus thuringiensis serovar galleriae strain 4G5	pBMB267	NZ_CP010091.1	circular	NAT1	816	271	BT4G5_RS32260	NO
	pBMB426	NZ_CP010090.1	circular	NAT1	843	280	BT4G5_RS30110	NO
Bacillus thuringiensis serovar kurstaki str. YBT-1520	pBMB293	NZ_CP007615.1	circular	NAT1	816	271	DF16_RS31010	NO
				NAT	Frameshift mutation		DF16_RS31290	NO
		NZ_CP004861.1	circular	NAT1	816	271	YBT1520_RS31720	NO
				NAT	Frameshift mutation		YBT1520_RS32000	NO
Bacillus thuringiensis serovar kurstaki str. HD-1	pBMB299	NZ_CP004876.1	circular	NAT1	816	271	BTK_RS32080	NO
				NAT	Frameshift mutation		BTK_RS32355	NO
Bacillus thuringiensis serovar tolworthi (Pasteur Institute Standard strain)	pKK2	NZ_AP014866.1	circular	NAT1	843	280	KNN_RS33095	NO
				NAT2	816	271	KNN_RS33195	NO
Bacillus thuringiensis serovar chinensis CT-43	pCT281	NC_017203.1	circular	ΝΑΤ1	843	280	CT43_RS28750	ΝΟ
				ΝΑΤ2	816	271	CT43_RS29705	ΝΟ
				NAT	Frameshift mutation		CT43_RS28695	ΝΟ
Bacillus thuringiensis strain YC-10	pYC1	NZ_CP011350.1	circular	NAT1	843	280	XI92_RS31925	NO
				NAT2	816	271	XI92_RS32370	NO
				NAT	Frameshift mutation		XI92_RS32090	NO
Bacillus thuringiensis serovar alesti strain BGSC 4C1	pBMB267	NZ_CP015177.1	circular	NAT1	843	280	Bt4C1_RS28640	NO
				NAT2	816	271	Bt4C1_RS28390	NO
Brevibacillus laterosporus strain B9	unnamed2	CP011076.1	circular	NAT1	843	280	EX87_19465	NO
Βacillus thuringiensis strain HD12	pHD120345	NZ_CP014853.1	circular	NAT1	843	280	A3L20_RS31750	NO
				NAT2	843	280	A3L20_RS31935	NO
				NAT	Frameshift mutation		A3L20_RS35400	NO
				NAT	Partial		A3L20_RS32180	NO
				NAT	Partial		A3L20_RS32190	NO
Bacillus thuringiensis strain KNU-07	pBTKNU07-02	NZ_CP016590.1	circular	NAT1	807	268	BCM43_RS30080	NO
Bacillus thuringiensis HD1002	plasmid 1	NZ_CP009349.1	circular	NAT1	807	268	AS86_RS04580	NO
Bacillus thuringiensis strain BT-59	p1	NZ_CP039722.1	circular	NAT1	807	268	FBF59_RS29940	NO
Bacillus thuringiensis serovar israelensis strain AM65-52	pAM65-52-1-360K	NZ_CPO13276.1	circular	NAT1	807	268	ATN07_RS29230	_
Bacillus thuringiensis strain JW-1	p1	NZ_CP045023.1	circular	NAT1	807	268	F9800_RS00535	NO
Bacillus thuringiensis strain HS18-1	pHS18-2	NZ_CP012101.1	circular	NAT1	807	268	AC241_RS29915	NO
Bacillus thuringiensis MC28	pMC319	NC_018688.1	circular	NAT1	807	268	MC28_RS31215	NO
Bacillus thuringiensis strain YWC2-8 plasmid	pYWC2-8-1	NZ_CP013056.1	circular	NAT1	843	280	AQ980_RS29895	NO
				NAT	Frameshift mutation		AQ980_RS30050	NO
Bacillus wiedmannii PL1	pBwiPL1-1 DNA	AP022644.1	circular	NAT1	807	268	BwiPL1_54870	NO
Bacillus wiedmannii bv. thuringiensis strain FCC41	pFCC41-2-313K	CP024686.1	circular	NAT1	711	236	CT694_32235	NO
Paenibacillus cellulosilyticus strain KACC 14175	unnamed4	NZ_CP054613.1	circular	NAT1	786	261	HUB94_RS22840	NO
Paenibacillus cellulositrophicus strain KACC 16577	unnamed1	NZ_CP045296.1	circular	NAT1	786	261	GCU45_RS30450	YES
				NAT2	768	255	GCU45_RS31425	NO
